# Supplementary material for: {2,2′-[4,5-Dibromo-o-phenyl­enebis(nitrilo­dimethyl­idyne)]diphenolato-κ4 O,N,N′,O′}(methanol-κO)copper(II)
Source: Acta Crystallogr Sect E Struct Rep Online. 2009 Mar 31;65(Pt 4):m469. doi: 10.1107/S1600536809011179 (PMC2968844; doi:10.1107/S1600536809011179)
Supplement: Supplementary file 1 [file e-65-0m469-sup1.cif]

##############################################################################
###                                                                        ###
###        Electronic paper (Acta Crystallographica Section E)             ###
###                                                                        ###
##############################################################################
#                                                                            #
# This CIF contains the data in a paper accepted for publication in Acta     #
# Crystallographica Section E. It conforms to the requirements of Notes      #
# for Authors for Section E, and has been peer reviewed under the auspices   #
# of the IUCr Commission on Journals.                                        #
#                                                                            #
# Full details of the Crystallographic Information File format               #
# are given in the paper "The Crystallographic Information File (CIF):       #
# a New Standard Archive File for Crystallography" by S. R. Hall, F. H.      #
# Allen and I. D. Brown [Acta Cryst. (1991), A47, 655-685].                  #
#                                                                            #
# The current version of the core CIF dictionary is obtainable from          #
# ftp://ftp.iucr.org/pub/cif_core.dic. The current version number is 2.4.    #
#                                                                            #
# Software is freely available for graphical display of the structure(s) in  #
# this CIF.  For information consult the CIF home page http://www.iucr.org/  #
# cif/home.html                                                              #
#                                                                            #
# This file may be used for bona fide research purposes within the           #
# scientific community so long as proper attribution is given to the journal # 
# article from which it was obtained.                                        #
#                                                                            #
##############################################################################
                                             
data_global
_audit_creation_method     'SHELXL97'
_journal_date_recd_electronic     2009-03-21
_journal_date_accepted     2009-03-26
_journal_name_full     'Acta Crystallographica, Section E'
_journal_year     2009
_journal_volume     65
_journal_issue      4
_journal_page_first     m469
_journal_page_last     m469
_journal_paper_category     QM
_journal_coeditor_code     LH2794
_publ_contact_author_name     'Jianxin Xing'
_publ_contact_author_address
;
People's Republic of China
;
_publ_contact_author_email     'jianxin_xing@163.com'
_publ_contact_author_phone     ?
_publ_section_title
;\
{2,2'-[4,5-Dibromo-<i>o</i>-phenylenebis(nitrilodimethylidyne)]diphenolato-\
\k^4^<i>O</i>,<i>N</i>,<i>N</i>',<i>O</i>'}(methanol-\k<i>O</i>)copper(II)
;
loop_
    _publ_author_name
    _publ_author_address
    'Jianxin Xing'
;
Department of Biology
Dezhou University
Dezhou 253023
People's Republic of China
;
data_I
_audit_creation_method     SHELXL-97
_chemical_name_systematic
;
{2,2'-[4,5-Dibromo-<i>o</i>-phenylenebis(nitrilodimethylidyne)]diphenolato-
\k^4^<i>O</i>,<i>N</i>,<i>N</i>',<i>O</i>'}(methanol-\k<i>O</i>)copper(II)
;
_chemical_name_common     ?
_chemical_formula_moiety     'C21 H16 Br2 Cu N2 O3'
_chemical_formula_sum     'C21 H16 Br2 Cu N2 O3'
_chemical_formula_iupac     '[Cu (C20 H12 Br2 N2 O2) (C H4 O)]'
_chemical_formula_weight     567.72
_chemical_melting_point     ?
_symmetry_cell_setting     orthorhombic
_symmetry_space_group_name_H-M     'P n m a'
_symmetry_space_group_name_Hall     '-P 2ac 2n'
loop_
    _symmetry_equiv_pos_as_xyz
    'x, y, z'
    '-x+1/2, -y, z+1/2'
    '-x, y+1/2, -z'
    'x+1/2, -y+1/2, -z+1/2'
    '-x, -y, -z'
    'x-1/2, y, -z-1/2'
    'x, -y-1/2, z'
    '-x-1/2, y-1/2, z-1/2'
_cell_length_a     19.164(4)
_cell_length_b     19.416(4)
_cell_length_c     5.3287(10)
_cell_angle_alpha     90.00
_cell_angle_beta     90.00
_cell_angle_gamma     90.00
_cell_volume     1982.7(6)
_cell_formula_units_Z     4
_cell_measurement_reflns_used     1834
_cell_measurement_theta_min     2.987
_cell_measurement_theta_max     22.234
_cell_measurement_temperature     273(2)
_exptl_crystal_description     block
_exptl_crystal_colour     red
_exptl_crystal_size_max     0.21
_exptl_crystal_size_mid     0.15
_exptl_crystal_size_min     0.13
_exptl_crystal_density_diffrn     1.902
_exptl_crystal_density_meas     1.902
_exptl_crystal_density_method     'not measured'
_exptl_crystal_F_000     1116
_exptl_absorpt_coefficient_mu     5.158
_exptl_absorpt_correction_type     multi-scan
_exptl_absorpt_process_details     '(SADABS; Sheldrick, 1996)'
_exptl_absorpt_correction_T_min     0.4105
_exptl_absorpt_correction_T_max     0.5536
_exptl_special_details
;
;
_diffrn_ambient_temperature     273(2)
_diffrn_radiation_type     MoK\a
_diffrn_radiation_wavelength     0.71073
_diffrn_radiation_source     'fine-focus sealed tube'
_diffrn_radiation_monochromator     graphite
_diffrn_measurement_device_type     'Bruker APEXII CCD area-detector'
_diffrn_measurement_method     '\f and \w'
_diffrn_detector_area_resol_mean     ?
_diffrn_reflns_number     9881
_diffrn_reflns_av_R_equivalents     0.0455
_diffrn_reflns_av_sigmaI/netI     0.0371
_diffrn_reflns_theta_min     2.10
_diffrn_reflns_theta_max     25.99
_diffrn_reflns_theta_full     25.99
_diffrn_measured_fraction_theta_max     0.996
_diffrn_measured_fraction_theta_full     0.996
_diffrn_reflns_limit_h_min     -23
_diffrn_reflns_limit_h_max     16
_diffrn_reflns_limit_k_min     -23
_diffrn_reflns_limit_k_max     23
_diffrn_reflns_limit_l_min     -6
_diffrn_reflns_limit_l_max     6
_diffrn_standards_number     ?
_diffrn_standards_interval_count     ?
_diffrn_standards_interval_time     ?
_diffrn_standards_decay_%     ?
_refine_special_details
;
Refinement of <i>F</i>^2^ against ALL reflections. The weighted <i>R</i>-factor
<i>wR</i> and goodness of fit <i>S</i> are based on <i>F</i>^2^, conventional
<i>R</i>-factors <i>R</i> are based on <i>F</i>, with <i>F</i> set to zero for
negative <i>F</i>^2^. The threshold expression of <i>F</i>^2^ >
\s(<i>F</i>^2^) is used only for calculating <i>R</i>-factors(gt) <i>etc</i>.
and is not relevant to the choice of reflections for refinement.
<i>R</i>-factors based on <i>F</i>^2^ are statistically about twice as large
as those based on <i>F</i>, and <i>R</i>- factors based on ALL data will be
even larger.
;
_reflns_number_total     2004
_reflns_number_gt     1517
_reflns_threshold_expression     I>2\s(I)
_refine_ls_structure_factor_coef     Fsqd
_refine_ls_matrix_type     full
_refine_ls_R_factor_all     0.0627
_refine_ls_R_factor_gt     0.0425
_refine_ls_wR_factor_gt     0.1006
_refine_ls_wR_factor_ref     0.1105
_refine_ls_goodness_of_fit_ref     1.062
_refine_ls_restrained_S_all     1.100
_refine_ls_number_reflns     2004
_refine_ls_number_parameters     137
_refine_ls_number_restraints     242
_refine_ls_hydrogen_treatment     constr
_refine_ls_weighting_scheme     calc
_refine_ls_weighting_details
         'calc w=1/[\s^2^(Fo^2^)+(0.0453P)^2^+5.5878P] where P=(Fo^2^+2Fc^2^)/3'
_atom_sites_solution_hydrogens     geom
_atom_sites_solution_primary     direct
_atom_sites_solution_secondary     difmap
_refine_ls_shift/su_max     0.000
_refine_ls_shift/su_mean     0.000
_refine_diff_density_max     1.228
_refine_diff_density_min     -1.819
_refine_ls_extinction_method     none
_refine_ls_extinction_coef     ?
loop_
    _atom_type_symbol
    _atom_type_description
    _atom_type_scat_dispersion_real
    _atom_type_scat_dispersion_imag
    _atom_type_scat_source
    'C' 'C' 0.0033 0.0016
                         'International Tables Vol C Tables 4.2.6.8 and 6.1.1.4'
    'H' 'H' 0.0000 0.0000
                         'International Tables Vol C Tables 4.2.6.8 and 6.1.1.4'
    'N' 'N' 0.0061 0.0033
                         'International Tables Vol C Tables 4.2.6.8 and 6.1.1.4'
    'O' 'O' 0.0106 0.0060
                         'International Tables Vol C Tables 4.2.6.8 and 6.1.1.4'
    'Cu' 'Cu' 0.3201 1.2651
                         'International Tables Vol C Tables 4.2.6.8 and 6.1.1.4'
    'Br' 'Br' -0.2901 2.4595
                         'International Tables Vol C Tables 4.2.6.8 and 6.1.1.4'
_computing_data_collection     'APEX2 (Bruker, 2004)'
_computing_cell_refinement     'SAINT-Plus (Bruker, 2001)'
_computing_data_reduction     'SAINT-Plus (Bruker, 2001)'
_computing_structure_solution     'SHELXS97 (Sheldrick, 2008)'
_computing_structure_refinement     'SHELXL97 (Sheldrick, 2008)'
_computing_molecular_graphics     'SHELXTL (Sheldrick, 2008)'
_computing_publication_material     'SHELXTL (Sheldrick, 2008)'
loop_
    _atom_site_type_symbol
    _atom_site_label
    _atom_site_fract_x
    _atom_site_fract_y
    _atom_site_fract_z
    _atom_site_U_iso_or_equiv
    _atom_site_adp_type
    _atom_site_calc_flag
    _atom_site_refinement_flags
    _atom_site_occupancy
    _atom_site_disorder_assembly
    _atom_site_disorder_group
    Cu Cu1 0.12529(5) 0.7500 1.11061(15) 0.0314(2) Uani d S 1 . .
    Br Br1 -0.10466(3) 0.66291(3) 0.15521(10) 0.0450(2) Uani d . 1 . .
    O O1 0.1647(2) 0.68206(19) 1.3271(6) 0.0423(9) Uani d . 1 . .
    O O2 0.2119(3) 0.7500 0.8053(11) 0.0547(10) Uani d SDU 1 . .
    H H2A 0.1990 0.7500 0.6587 0.066 Uiso d SRD 1 . .
    N N1 0.0729(2) 0.6827(2) 0.9116(7) 0.0301(9) Uani d . 1 . .
    C C1 0.0321(3) 0.7138(3) 0.7227(9) 0.0347(9) Uani d U 1 . .
    C C2 -0.0080(3) 0.6782(3) 0.5479(9) 0.0367(9) Uani d U 1 . .
    H H2 -0.0076 0.6304 0.5456 0.044 Uiso calc R 1 . .
    C C3 -0.0485(3) 0.7142(3) 0.3777(9) 0.0327(10) Uani d U 1 . .
    C C4 0.0738(3) 0.6172(3) 0.9476(10) 0.0394(8) Uani d U 1 . .
    H H4 0.0472 0.5905 0.8391 0.047 Uiso calc R 1 . .
    C C5 0.1119(3) 0.5817(3) 1.1386(9) 0.0392(8) Uani d U 1 . .
    C C6 0.1546(3) 0.6165(3) 1.3181(9) 0.0397(9) Uani d U 1 . .
    C C7 0.1889(3) 0.5735(3) 1.4984(10) 0.0416(9) Uani d U 1 . .
    H H7 0.2177 0.5936 1.6182 0.050 Uiso calc R 1 . .
    C C8 0.1056(3) 0.5104(3) 1.1487(10) 0.0425(9) Uani d U 1 . .
    H H8 0.0772 0.4889 1.0308 0.051 Uiso calc R 1 . .
    C C9 0.1388(3) 0.4700(3) 1.3222(10) 0.0441(10) Uani d U 1 . .
    H H9 0.1339 0.4224 1.3226 0.053 Uiso calc R 1 . .
    C C10 0.1804(3) 0.5040(3) 1.4990(11) 0.0433(10) Uani d U 1 . .
    H H10 0.2030 0.4779 1.6207 0.052 Uiso d R 1 . .
    C C11 0.2775(5) 0.7500 0.8417(18) 0.067(2) Uani d SDU 1 . .
    H H11A 0.3003 0.7274 0.7040 0.101 Uiso calc PR 0.50 . .
    H H11B 0.2878 0.7260 0.9947 0.101 Uiso calc PR 0.50 . .
    H H11C 0.2938 0.7966 0.8539 0.101 Uiso calc PR 0.50 . .
loop_
    _atom_site_aniso_label
    _atom_site_aniso_U_11
    _atom_site_aniso_U_22
    _atom_site_aniso_U_33
    _atom_site_aniso_U_12
    _atom_site_aniso_U_13
    _atom_site_aniso_U_23
    Cu1 0.0344(5) 0.0327(5) 0.0269(4) 0.000 -0.0054(4) 0.000
    Br1 0.0519(4) 0.0464(4) 0.0369(3) -0.0063(3) -0.0153(2) -0.0044(2)
    O1 0.053(2) 0.039(2) 0.036(2) 0.0042(18) -0.0152(17) 0.0006(16)
    O2 0.048(2) 0.076(2) 0.040(2) 0.000 -0.0030(18) 0.000
    N1 0.031(2) 0.032(2) 0.027(2) 0.0034(18) -0.0029(17) 0.0005(18)
    C1 0.0348(17) 0.0422(17) 0.0272(16) 0.0003(15) -0.0009(15) 0.0008(15)
    C2 0.0377(19) 0.042(2) 0.0308(18) -0.0010(17) -0.0037(17) 0.0007(17)
    C3 0.033(2) 0.040(2) 0.0252(19) -0.0030(18) -0.0033(17) -0.0008(18)
    C4 0.0398(16) 0.0449(17) 0.0336(16) 0.0007(15) -0.0047(14) 0.0008(14)
    C5 0.0406(17) 0.0443(17) 0.0327(16) 0.0021(15) -0.0034(15) 0.0009(15)
    C6 0.0397(17) 0.0469(18) 0.0326(16) 0.0026(16) -0.0015(15) 0.0020(15)
    C7 0.0446(19) 0.0446(19) 0.0355(18) 0.0035(18) -0.0059(17) 0.0017(17)
    C8 0.0452(18) 0.0444(18) 0.0380(18) 0.0005(17) -0.0052(16) 0.0017(16)
    C9 0.048(2) 0.044(2) 0.0400(19) 0.0020(18) -0.0039(17) 0.0039(17)
    C10 0.047(2) 0.0451(19) 0.0381(19) 0.0044(18) -0.0044(17) 0.0055(17)
    C11 0.052(4) 0.090(4) 0.060(4) 0.000 0.002(4) 0.000
_geom_special_details
;
All e.s.d.'s (except the e.s.d. in the dihedral angle between two l.s. planes)
are estimated using the full covariance matrix. The cell e.s.d.'s are taken
into account individually in the estimation of e.s.d.'s in distances, angles
and torsion angles; correlations between e.s.d.'s in cell parameters are only
used when they are defined by crystal symmetry. An approximate (isotropic)
treatment of cell e.s.d.'s is used for estimating e.s.d.'s involving l.s.
planes.
;
loop_
    _geom_bond_atom_site_label_1
    _geom_bond_atom_site_label_2
    _geom_bond_site_symmetry_2
    _geom_bond_distance
    _geom_bond_publ_flag
    Cu1 O1 7_575 1.908(4) ?
    Cu1 O1 . 1.908(3) ?
    Cu1 N1 7_575 1.960(4) ?
    Cu1 N1 . 1.960(4) ?
    Cu1 O2 . 2.324(6) ?
    Br1 C3 . 1.886(5) ?
    O1 C6 . 1.289(7) ?
    O2 C11 . 1.271(9) ?
    O2 H2A . 0.8199 ?
    N1 C4 . 1.285(7) ?
    N1 C1 . 1.410(6) ?
    C1 C2 . 1.392(7) ?
    C1 C1 7_575 1.405(10) ?
    C2 C3 . 1.383(7) ?
    C2 H2 . 0.9300 ?
    C3 C3 7_575 1.388(10) ?
    C4 C5 . 1.430(7) ?
    C4 H4 . 0.9300 ?
    C5 C8 . 1.390(8) ?
    C5 C6 . 1.429(7) ?
    C6 C7 . 1.432(7) ?
    C7 C10 . 1.358(8) ?
    C7 H7 . 0.9300 ?
    C8 C9 . 1.368(7) ?
    C8 H8 . 0.9300 ?
    C9 C10 . 1.399(8) ?
    C9 H9 . 0.9300 ?
    C10 H10 . 0.9300 ?
    C11 H11A . 0.9600 ?
    C11 H11B . 0.9600 ?
    C11 H11C . 0.9600 ?
loop_
    _geom_angle_atom_site_label_1
    _geom_angle_atom_site_label_2
    _geom_angle_atom_site_label_3
    _geom_angle_site_symmetry_1
    _geom_angle_site_symmetry_3
    _geom_angle
    _geom_angle_publ_flag
    O1 Cu1 O1 7_575 . 87.5(2) ?
    O1 Cu1 N1 7_575 7_575 93.95(16) ?
    O1 Cu1 N1 . 7_575 172.22(18) ?
    O1 Cu1 N1 7_575 . 172.22(18) ?
    O1 Cu1 N1 . . 93.95(16) ?
    N1 Cu1 N1 7_575 . 83.6(2) ?
    O1 Cu1 O2 7_575 . 98.09(16) ?
    O1 Cu1 O2 . . 98.09(16) ?
    N1 Cu1 O2 7_575 . 89.29(16) ?
    N1 Cu1 O2 . . 89.29(16) ?
    C6 O1 Cu1 . . 127.0(3) ?
    C11 O2 Cu1 . . 126.8(6) ?
    C11 O2 H2A . . 116.4 ?
    Cu1 O2 H2A . . 116.8 ?
    C4 N1 C1 . . 122.6(4) ?
    C4 N1 Cu1 . . 124.8(3) ?
    C1 N1 Cu1 . . 112.6(3) ?
    C2 C1 C1 . 7_575 119.8(3) ?
    C2 C1 N1 . . 124.8(5) ?
    C1 C1 N1 7_575 . 115.4(3) ?
    C3 C2 C1 . . 119.9(5) ?
    C3 C2 H2 . . 120.1 ?
    C1 C2 H2 . . 120.1 ?
    C2 C3 C3 . 7_575 120.3(3) ?
    C2 C3 Br1 . . 117.7(4) ?
    C3 C3 Br1 7_575 . 121.90(15) ?
    N1 C4 C5 . . 126.3(5) ?
    N1 C4 H4 . . 116.9 ?
    C5 C4 H4 . . 116.9 ?
    C8 C5 C6 . . 119.6(5) ?
    C8 C5 C4 . . 117.7(5) ?
    C6 C5 C4 . . 122.7(5) ?
    O1 C6 C5 . . 125.3(5) ?
    O1 C6 C7 . . 118.9(5) ?
    C5 C6 C7 . . 115.9(5) ?
    C10 C7 C6 . . 121.7(5) ?
    C10 C7 H7 . . 119.1 ?
    C6 C7 H7 . . 119.1 ?
    C9 C8 C5 . . 123.8(5) ?
    C9 C8 H8 . . 118.1 ?
    C5 C8 H8 . . 118.1 ?
    C8 C9 C10 . . 116.7(6) ?
    C8 C9 H9 . . 121.6 ?
    C10 C9 H9 . . 121.6 ?
    C7 C10 C9 . . 122.3(5) ?
    C7 C10 H10 . . 119.2 ?
    C9 C10 H10 . . 118.5 ?
    O2 C11 H11A . . 109.5 ?
    O2 C11 H11B . . 109.5 ?
    H11A C11 H11B . . 109.5 ?
    O2 C11 H11C . . 109.5 ?
    H11A C11 H11C . . 109.5 ?
    H11B C11 H11C . . 109.5 ?
loop_
    _geom_hbond_atom_site_label_D
    _geom_hbond_atom_site_label_H
    _geom_hbond_atom_site_label_A
    _geom_hbond_site_symmetry_A
    _geom_hbond_distance_DH
    _geom_hbond_distance_HA
    _geom_hbond_distance_DA
    _geom_hbond_angle_DHA
    O2 H2A O1 1_554 0.82 2.30 3.009(6) 144.9
