# Supplementary material for: {2,2′-[4,5-Dibromo-o-phenyl­enebis(nitrilo­dimethyl­idyne)]diphenolato-κ4 O,N,N′,O′}(methanol-κO)copper(II)
Source: Acta Crystallogr Sect E Struct Rep Online. 2009 Mar 31;65(Pt 4):m469. doi: 10.1107/S1600536809011179 (PMC2968844; doi:10.1107/S1600536809011179)
Supplement: Supplementary file 2 [file e-65-0m469-Isup2.hkl]

# 
# h,k,l, Fc-squared, Fo-squared, sigma(Fo-squared) and status flag 
# 
data_I
_shelx_title ' x in Pnma' 
_shelx_refln_list_code          4 
_shelx_F_calc_maximum      393.02 
_exptl_crystal_F_000      1116.00 
_reflns_d_resolution_high  0.8108 
 
loop_ 
 _symmetry_equiv_pos_as_xyz 
 'x, y, z' 
 '-x+1/2, -y, z+1/2' 
 '-x, y+1/2, -z' 
 'x+1/2, -y+1/2, -z+1/2' 
 '-x, -y, -z' 
 'x-1/2, y, -z-1/2' 
 'x, -y-1/2, z' 
 '-x-1/2, y-1/2, z-1/2' 
 
_cell_length_a    19.1641 
_cell_length_b    19.4156 
_cell_length_c     5.3287 
_cell_angle_alpha  90.000 
_cell_angle_beta   90.000 
_cell_angle_gamma  90.000 
 
_shelx_F_squared_multiplier     1.000 
 
loop_ 
 _refln_index_h 
 _refln_index_k 
 _refln_index_l 
 _refln_F_squared_calc 
 _refln_F_squared_meas 
 _refln_F_squared_sigma 
 _refln_observed_status 
   2   0   0     9516.70     9576.36    305.64 o 
   4   0   0   154464.98   152597.59   3264.17 o 
   6   0   0     7960.82     8373.57    199.75 o 
   8   0   0    13287.49    13547.20    316.67 o 
  10   0   0    21915.53    21100.73    484.50 o 
  12   0   0     2765.12     2653.20     96.96 o 
  14   0   0     8054.32     7912.12    216.06 o 
  16   0   0       16.23      -22.05     69.37 o 
  18   0   0     3083.96     3262.05    218.36 o 
  20   0   0       86.91       51.30     94.63 o 
  22   0   0      250.29      226.93    116.22 o 
   2   1   0     2973.52     3219.78     83.07 o 
   4   1   0    15146.40    16497.70    259.22 o 
   6   1   0     2309.06     2635.75     54.71 o 
   8   1   0    19126.32    19192.51    309.26 o 
  10   1   0      351.49      435.73     25.90 o 
  12   1   0    12136.19    11724.30    206.21 o 
  14   1   0     2329.60     2128.87    110.42 o 
  16   1   0     4963.73     5328.95    188.55 o 
  18   1   0     4498.77     4423.28    231.14 o 
  20   1   0      312.33      165.03    219.97 o 
  22   1   0     4065.83     4139.40    187.85 o 
   0   2   0    75040.97    77065.02   2346.96 o 
   2   2   0    11904.82    12853.17    285.87 o 
   4   2   0     1845.51     1850.78     39.39 o 
   6   2   0     4596.81     4895.57     89.83 o 
   8   2   0     8144.70     8333.85    145.86 o 
  10   2   0      809.60      617.41     29.83 o 
  12   2   0     4200.72     4137.77    108.30 o 
  14   2   0      322.05      339.58     41.16 o 
  16   2   0       15.77       40.84    133.14 o 
  18   2   0      884.05     1034.03    247.15 o 
  20   2   0      184.19      304.68     79.88 o 
  22   2   0       86.05      103.70     78.99 o 
   2   3   0     1550.85     1445.07     44.62 o 
   4   3   0        0.53       -0.37      7.89 o 
   6   3   0    11333.77    11226.10    186.46 o 
   8   3   0      157.98      204.49     23.36 o 
  10   3   0     7858.38     7849.82    143.57 o 
  12   3   0        1.31        9.39     20.39 o 
  14   3   0     1150.57     1186.16     87.62 o 
  16   3   0      228.78      191.10     43.94 o 
  18   3   0      554.07      543.16     94.94 o 
  20   3   0       46.00       76.07     69.85 o 
  22   3   0      914.06     1149.44    141.72 o 
   0   4   0     1560.38     1407.21     71.05 o 
   2   4   0     6824.84     5913.31     90.81 o 
   4   4   0     1874.64     1914.13     67.43 o 
   6   4   0     6159.86     6441.85    132.11 o 
   8   4   0      552.86      554.15     26.06 o 
  10   4   0     4076.71     4311.95    124.92 o 
  12   4   0    10635.46    10514.45    226.24 o 
  14   4   0      978.24      914.40     56.71 o 
  16   4   0     2840.45     2529.97     97.35 o 
  18   4   0      534.17      482.78     76.78 o 
  20   4   0     2133.26     2159.35    133.76 o 
  22   4   0      393.85      370.70     91.80 o 
   2   5   0    63421.91    63256.36    871.15 o 
   4   5   0     6235.95     6714.84    104.08 o 
   6   5   0    33607.64    34061.68    531.25 o 
   8   5   0    24393.24    23719.60    438.67 o 
  10   5   0    17879.66    18017.55    383.58 o 
  12   5   0    26286.22    25597.22    635.09 o 
  14   5   0     1408.09     1347.70     68.28 o 
  16   5   0     4078.01     3714.58    119.26 o 
  18   5   0       30.48       63.92     60.24 o 
  20   5   0      443.11      470.66     85.91 o 
  22   5   0      195.60      182.85     94.17 o 
   0   6   0    23738.98    29390.46    659.48 o 
   2   6   0    11362.87    10148.26    172.91 o 
   4   6   0    13456.35    12997.94    190.78 o 
   6   6   0     6998.45     7095.73    113.24 o 
   8   6   0       42.37       89.10     22.39 o 
  10   6   0    13695.40    13303.43    261.51 o 
  12   6   0    11072.72    10399.17    225.54 o 
  14   6   0     6912.82     6439.61    163.21 o 
  16   6   0     3553.85     3679.23    167.42 o 
  18   6   0     2043.64     1680.01    112.22 o 
  20   6   0     2814.58     3122.13    158.96 o 
  22   6   0       88.15      -15.10     74.99 o 
   2   7   0    63107.55    65365.48   1012.39 o 
   4   7   0     3865.30     4342.54     79.18 o 
   6   7   0    32051.83    34235.23    481.33 o 
   8   7   0     8114.09     7576.55    285.69 o 
  10   7   0    16991.90    16684.14    483.34 o 
  12   7   0     5629.40     5163.33    168.40 o 
  14   7   0     1587.36     1482.17     74.17 o 
  16   7   0      640.38      740.21     85.21 o 
  18   7   0        1.74       19.82     49.70 o 
  20   7   0      321.87      294.22     80.67 o 
  22   7   0      122.47      284.05    131.99 o 
   0   8   0      141.81       28.50     19.12 o 
   2   8   0     3587.48     3242.31     71.99 o 
   4   8   0     1310.33     1959.45     44.57 o 
   6   8   0       27.81       17.08     18.63 o 
   8   8   0     1570.69     1474.98     49.96 o 
  10   8   0      892.36     1110.63     74.93 o 
  12   8   0     3076.32     2810.31     95.50 o 
  14   8   0     1078.25     1049.57    114.49 o 
  16   8   0      568.40      737.55     64.16 o 
  18   8   0      264.69      408.32     60.75 o 
  20   8   0      789.42      675.59    138.89 o 
  22   8   0       58.89      -78.55    118.98 o 
   4   9   0       30.73       33.92     18.60 o 
   6   9   0     1630.82     1795.65     45.85 o 
   8   9   0      240.79      291.98     23.92 o 
  10   9   0     3976.07     3865.99    130.00 o 
  12   9   0      301.53      387.18     64.91 o 
  14   9   0     2296.96     2156.70    107.39 o 
  16   9   0       87.95       37.40     59.80 o 
  18   9   0      768.72      769.07     90.35 o 
  20   9   0       12.56       80.54    120.20 o 
   2  10   0      121.51       66.62     18.99 o 
   4  10   0    15924.36    16624.64    252.92 o 
   6  10   0     5154.70     4868.56     94.98 o 
   8  10   0    14070.69    13707.32    212.17 o 
  10  10   0     5971.53     5984.08    158.29 o 
  12  10   0     3136.34     2838.90     99.74 o 
  14  10   0      696.73      853.78    175.64 o 
  16  10   0       50.71       99.46     64.21 o 
  18  10   0      234.23      171.67     95.55 o 
  20  10   0        9.67      273.02    121.28 o 
   2  11   0     4564.68     5347.77    108.98 o 
   4  11   0     7863.61     7203.96    127.42 o 
   6  11   0      970.83      748.19     33.20 o 
   8  11   0     7447.15     7723.95    179.96 o 
  10  11   0      975.59      798.45     56.97 o 
  12  11   0     5830.21     4921.54    546.42 o 
  14  11   0     5797.17     5702.71    199.94 o 
  16  11   0     1804.43     1523.07    129.09 o 
  18  11   0     2425.46     2777.78    148.57 o 
  20  11   0      430.65      307.64     91.41 o 
   0  12   0    49203.54    45865.57   1041.82 o 
   2  12   0       76.31       41.02     22.29 o 
   4  12   0    29130.88    32828.66    477.99 o 
   6  12   0     4783.90     4306.05    100.56 o 
   8  12   0    10726.09    11491.62    486.84 o 
  10  12   0    15932.91    16203.28    479.14 o 
  12  12   0     1146.91      987.19     65.73 o 
  14  12   0     4464.65     4843.73    181.63 o 
  16  12   0      350.01      546.01     85.57 o 
  18  12   0     1747.34     1496.05    249.06 o 
  20  12   0       11.51       73.02     78.67 o 
   2  13   0      104.15       61.12     25.40 o 
   4  13   0     1035.94      810.24     41.02 o 
   6  13   0       27.73      -21.05     27.43 o 
   8  13   0     1476.07     1603.76     74.79 o 
  10  13   0        2.70       76.60     43.81 o 
  12  13   0     2818.36     2905.55    108.95 o 
  14  13   0     1625.17     1619.98    111.26 o 
  16  13   0      243.32      388.88     81.39 o 
  18  13   0      834.42     1106.19    109.49 o 
   0  14   0     8297.24     7315.97    222.44 o 
   2  14   0       11.66      -13.01     25.69 o 
   4  14   0     5824.55     6597.63    126.98 o 
   6  14   0        6.74       16.13     35.78 o 
   8  14   0     4113.56     4160.32    125.08 o 
  10  14   0        2.27       -9.39     44.48 o 
  12  14   0      109.39      -35.97     61.32 o 
  14  14   0     1233.57     1402.75    142.64 o 
  18  14   0       87.13       58.84    148.23 o 
   2  15   0    10394.51    10493.82    209.81 o 
   4  15   0      382.06      380.64     56.87 o 
   6  15   0     2678.76     3246.32    108.04 o 
   8  15   0      177.64       87.86     43.19 o 
  10  15   0        9.16      -37.07     45.06 o 
  12  15   0      508.80      768.03     95.45 o 
  14  15   0      108.88        9.76     72.59 o 
  16  15   0        2.43       45.72     75.41 o 
  18  15   0       21.12      105.65     89.65 o 
   0  16   0       84.40       19.83     55.90 o 
   2  16   0     1178.15      823.90     58.05 o 
   4  16   0       60.16       92.09     28.82 o 
   6  16   0     2603.48     2705.11    101.93 o 
   8  16   0      101.66       75.29     49.36 o 
  10  16   0     1059.75     1181.24     79.77 o 
  12  16   0       12.99        0.06     54.65 o 
  14  16   0     1732.49     1879.79    129.18 o 
  16  16   0     1500.97     1733.26    133.49 o 
   2  17   0    20020.14    18809.48    345.47 o 
   4  17   0      940.34     1356.73    182.22 o 
   6  17   0     6573.93     6957.97    236.74 o 
   8  17   0     3740.19     3796.23    171.79 o 
  10  17   0      845.27      856.21     76.27 o 
  12  17   0     2663.02     2781.89    179.46 o 
  14  17   0      390.56      494.36     94.64 o 
  16  17   0     1142.57     1501.52    131.11 o 
   0  18   0     1037.58     1458.82    112.17 o 
   2  18   0      785.57      673.81     63.39 o 
   4  18   0      168.43       57.87     45.20 o 
   6  18   0     1124.17     1360.79    202.36 o 
   8  18   0      135.44        3.01    125.64 o 
  10  18   0     1154.17     1278.61    131.00 o 
  12  18   0      680.38      709.89    156.34 o 
  14  18   0     1267.42     1340.63    119.10 o 
   2  19   0     1873.44     1878.44    120.80 o 
   4  19   0      303.64      373.20     84.35 o 
   6  19   0     2326.22     2731.77    223.64 o 
   8  19   0      553.90      571.96    147.54 o 
  10  19   0     1924.75     2232.64    147.22 o 
  12  19   0      454.16      759.97    165.53 o 
  14  19   0      495.55      586.17    161.85 o 
   0  20   0        7.72      -41.27     76.08 o 
   2  20   0       77.66       18.17     51.81 o 
   4  20   0      248.22      212.82     86.31 o 
   6  20   0       48.64      116.05     85.24 o 
   8  20   0      306.31      346.56     93.13 o 
  10  20   0        5.44       53.61     85.67 o 
  12  20   0      365.82      310.23    149.76 o 
   2  21   0        0.80       54.55     55.79 o 
   4  21   0      200.03      113.33     83.80 o 
   6  21   0      142.17      171.88     90.26 o 
   8  21   0      362.67      326.02    100.21 o 
  10  21   0      694.66      699.48    159.25 o 
   0  22   0     2733.44     2394.91    318.73 o 
   2  22   0       25.09      124.71     89.45 o 
   4  22   0     2461.65     2638.01    160.93 o 
   6  22   0      640.00      746.57    115.47 o 
   8  22   0     1039.75      964.66    129.29 o 
   2  23   0      434.82      435.89    103.38 o 
   4  23   0      309.81      321.85    124.42 o 
   6  23   0       76.41      -14.48     91.61 o 
   1   0   1    19213.70    19623.91    431.10 o 
   2   0   1      754.45      807.04     53.67 o 
   3   0   1     1606.70     1767.37     37.57 o 
   4   0   1    40956.39    42874.36    657.86 o 
   5   0   1   126015.30   128859.20   1953.05 o 
   6   0   1     5963.36     6273.55    111.13 o 
   7   0   1     2617.18     2932.48     63.00 o 
   8   0   1    20597.21    20877.18    336.61 o 
   9   0   1    21515.68    21941.97    355.05 o 
  10   0   1       32.47       27.83     19.04 o 
  11   0   1       99.58      149.13     24.84 o 
  12   0   1     8989.83     8921.46    165.38 o 
  13   0   1     2281.39     2312.73     82.03 o 
  14   0   1      428.55      318.45     41.73 o 
  15   0   1      202.20      122.53     64.36 o 
  16   0   1     2006.87     1857.97    104.26 o 
  17   0   1      166.86      135.70    100.37 o 
  18   0   1     2278.47     2431.26    134.80 o 
  19   0   1       62.53      140.19     71.48 o 
  20   0   1       95.94      132.92     70.99 o 
  21   0   1      544.41      294.93     85.40 o 
  22   0   1      607.35      804.55    148.92 o 
  23   0   1      140.70       65.84     88.32 o 
   0   1   1    45362.11    48628.32   1051.58 o 
   1   1   1       88.33       95.38     14.43 o 
   2   1   1      300.94      282.39     10.58 o 
   3   1   1      972.73     1168.48     21.95 o 
   4   1   1    84008.89    87935.39   1010.37 o 
   5   1   1     2852.19     3302.07     47.85 o 
   6   1   1     2313.32     2129.08     34.40 o 
   7   1   1      562.80      542.18     17.67 o 
   8   1   1    13554.25    13215.63    156.30 o 
   9   1   1     3462.13     3347.14     52.42 o 
  10   1   1     4097.49     3930.37     59.99 o 
  11   1   1      255.52      315.37     20.24 o 
  12   1   1      490.04      494.93     31.53 o 
  13   1   1     8330.18     8036.79    118.66 o 
  14   1   1     7964.99     7011.20    119.47 o 
  15   1   1        1.40       19.41     25.39 o 
  16   1   1       29.38       22.27     30.51 o 
  17   1   1     4166.28     4101.70    137.83 o 
  18   1   1     2681.84     2426.11     94.97 o 
  19   1   1     1037.99      947.77     69.39 o 
  20   1   1      550.73      561.14     64.57 o 
  21   1   1      737.00      669.40     70.42 o 
  22   1   1       91.71      120.27     56.17 o 
  23   1   1      313.17      324.61     68.15 o 
   1   2   1     4948.86     4964.88     75.96 o 
   2   2   1    12843.55    13682.17    177.04 o 
   3   2   1    23534.36    24750.53    314.10 o 
   4   2   1    12743.37    13542.92    153.47 o 
   5   2   1     5599.46     5769.51     71.84 o 
   6   2   1        6.10       16.58      7.14 o 
   7   2   1      252.37      214.15     13.33 o 
   8   2   1     3397.86     3386.23     50.58 o 
   9   2   1     2242.18     2305.17     40.53 o 
  10   2   1      134.34      216.88     15.54 o 
  11   2   1        6.51       -7.83     16.35 o 
  12   2   1     2415.04     2360.57     51.73 o 
  13   2   1     1894.34     1780.73     46.37 o 
  14   2   1      306.20      342.82     30.88 o 
  15   2   1      463.13      415.10     33.32 o 
  16   2   1      569.05      454.06     41.61 o 
  17   2   1      227.13      256.49     40.60 o 
  18   2   1     1888.80     2008.42    101.10 o 
  19   2   1      627.63      515.17     59.42 o 
  20   2   1       31.24       13.74     50.06 o 
  21   2   1       67.77      -47.97     57.37 o 
  22   2   1      574.01      477.30     80.52 o 
  23   2   1       16.09      -44.43     56.42 o 
   0   3   1      327.70      321.79     17.71 o 
   1   3   1     8789.87     8897.92    119.47 o 
   2   3   1      483.60      438.72     13.77 o 
   3   3   1       16.89       22.84     10.13 o 
   4   3   1     4088.97     4066.30     53.53 o 
   5   3   1     1346.41     1341.99     28.42 o 
   6   3   1      177.47      188.57     13.85 o 
   7   3   1       20.98       11.23     11.53 o 
   8   3   1      966.23      852.07     30.31 o 
   9   3   1      504.54      485.59     24.22 o 
  10   3   1     1268.22     1211.08     34.49 o 
  11   3   1     1329.81     1181.24     35.79 o 
  12   3   1      635.42      607.23     29.03 o 
  13   3   1      993.87     1017.96     41.37 o 
  14   3   1       72.15       59.93     25.78 o 
  15   3   1      579.57      509.35     42.08 o 
  16   3   1     2085.76     2252.56     73.91 o 
  17   3   1      292.57      197.52     39.80 o 
  18   3   1       24.35      -39.68     39.68 o 
  19   3   1       41.48       10.25     46.57 o 
  20   3   1      269.15      259.37     58.39 o 
  21   3   1      142.40      171.59     58.84 o 
  22   3   1      106.74      104.01     55.68 o 
  23   3   1        1.01       -7.93     59.32 o 
   1   4   1     1557.64     1662.95     29.35 o 
   2   4   1    24535.58    25107.97    278.21 o 
   3   4   1      397.49      439.18     14.85 o 
   4   4   1     4884.85     4876.89     67.44 o 
   5   4   1      410.67      490.57     21.97 o 
   6   4   1    23878.87    24159.88    290.20 o 
   7   4   1     7967.60     8166.65    102.26 o 
   8   4   1    10723.18    11297.62    137.18 o 
   9   4   1      626.12      609.19     27.22 o 
  10   4   1     2977.57     2630.02    111.60 o 
  11   4   1     3239.10     3135.18     64.68 o 
  12   4   1     2937.32     2866.15     62.97 o 
  13   4   1       49.56       33.47     23.65 o 
  14   4   1      483.00      462.48     34.78 o 
  15   4   1     1857.37     1889.34     58.83 o 
  16   4   1      779.56      798.07     55.52 o 
  17   4   1       92.65       61.06     36.32 o 
  18   4   1      185.46      195.78     43.03 o 
  19   4   1      322.79      430.17     57.44 o 
  20   4   1       49.41       -8.57     48.31 o 
  21   4   1      209.33      205.05     71.83 o 
  22   4   1       24.03       17.10     54.75 o 
  23   4   1      121.04      144.73     63.58 o 
   0   5   1    26058.39    26073.46    475.38 o 
   1   5   1    17280.67    17212.05    209.15 o 
   2   5   1      615.43      481.59     14.36 o 
   3   5   1    19011.27    19596.19    208.70 o 
   4   5   1     5757.28     6617.36     78.09 o 
   5   5   1     7442.36     7801.30     90.42 o 
   6   5   1     1981.21     1582.78     40.37 o 
   7   5   1    20683.30    20609.84    235.67 o 
   8   5   1      370.01      418.39     19.09 o 
   9   5   1     1299.27     1325.42     31.94 o 
  10   5   1     5454.63     5026.72     74.46 o 
  11   5   1     6718.58     6474.83    104.08 o 
  12   5   1      446.48      432.65     35.39 o 
  13   5   1       35.81        4.07     17.53 o 
  14   5   1     3068.01     3075.58     73.50 o 
  15   5   1     1193.94     1258.50     50.89 o 
  16   5   1     4084.96     4039.54    101.60 o 
  17   5   1     1421.29     1504.13     66.15 o 
  18   5   1      814.53      762.11     55.78 o 
  19   5   1        7.82       67.01     42.30 o 
  20   5   1     1477.84     1476.01    113.23 o 
  21   5   1       42.80       59.35     53.48 o 
  22   5   1       57.58      129.13     85.56 o 
   1   6   1      675.52      665.54     23.87 o 
   2   6   1    34623.52    35963.19    397.92 o 
   3   6   1      141.86      162.77     11.54 o 
   4   6   1     9843.13     9475.95    108.54 o 
   5   6   1     7495.98     7444.39     96.39 o 
   6   6   1    27830.38    28264.41    298.41 o 
   7   6   1    11085.94    11452.15    139.08 o 
   8   6   1    14608.53    15174.31    180.52 o 
   9   6   1      772.38      628.20     26.64 o 
  10   6   1     5252.65     5266.03     83.22 o 
  11   6   1     3985.59     3868.85     87.73 o 
  12   6   1     6370.60     6096.94     97.71 o 
  13   6   1       75.05       72.13     27.40 o 
  14   6   1      544.62      633.18     57.91 o 
  15   6   1     3409.50     3494.90    126.81 o 
  16   6   1     2389.93     2304.00     88.67 o 
  17   6   1      529.29      516.68     55.63 o 
  18   6   1        3.68      102.73     40.84 o 
  19   6   1     1165.83     1268.85     98.86 o 
  20   6   1      383.33      370.14     77.71 o 
  21   6   1      431.44      421.56     73.55 o 
  22   6   1      110.22      234.64     70.06 o 
   0   7   1     5847.44     4896.15    166.58 o 
   1   7   1    10712.40     9968.03    140.80 o 
   2   7   1      243.26      128.90     14.19 o 
   3   7   1    10139.31    10890.27    124.05 o 
   4   7   1      407.02      644.68     19.26 o 
   5   7   1     3143.77     3337.03     48.25 o 
   6   7   1     4334.14     4201.82     57.98 o 
   7   7   1     9888.82     9908.54    109.34 o 
   8   7   1      249.38      258.22     17.48 o 
   9   7   1        6.56       19.96     15.35 o 
  10   7   1     7296.66     6770.75     94.98 o 
  11   7   1     3835.46     3883.06     71.52 o 
  12   7   1      451.67      563.37     45.81 o 
  13   7   1       61.85       22.29     27.30 o 
  14   7   1     4040.07     4055.24    103.87 o 
  15   7   1     1471.54     1480.66     56.54 o 
  16   7   1     2078.83     1960.68     89.99 o 
  17   7   1      372.29      364.48     74.33 o 
  18   7   1     1441.65     1061.41     68.42 o 
  19   7   1       98.27       98.53     48.93 o 
  20   7   1      808.53      835.78     83.61 o 
  21   7   1        8.51        3.81     61.09 o 
  22   7   1       78.60      -58.81     61.55 o 
   1   8   1     1460.91     1602.63     36.30 o 
   2   8   1     9062.18     9888.79    130.22 o 
   3   8   1      309.32      223.12     14.65 o 
   4   8   1     3080.18     2915.30     45.29 o 
   5   8   1       51.27       80.78     13.23 o 
   6   8   1     6712.62     6356.63     84.42 o 
   7   8   1     2231.65     2321.18     37.11 o 
   8   8   1      930.24      915.64     26.47 o 
   9   8   1      326.96      330.62     20.28 o 
  10   8   1     2797.20     2796.24     56.50 o 
  11   8   1      883.26      814.29     36.78 o 
  12   8   1      310.49      311.59     34.78 o 
  13   8   1      112.58       83.07     31.95 o 
  14   8   1      647.58      695.11     47.67 o 
  15   8   1     1262.32     1311.10     60.65 o 
  16   8   1      238.01      201.88     40.52 o 
  17   8   1      121.24      117.29     40.79 o 
  18   8   1       67.05       29.49     62.90 o 
  19   8   1      265.09      314.00     56.59 o 
  20   8   1       11.63       30.99     52.60 o 
  21   8   1       33.24       26.36     64.47 o 
   0   9   1     1630.06     1897.39     57.42 o 
   1   9   1     2903.39     2655.55     45.64 o 
   2   9   1     2198.71     1727.31     33.95 o 
   3   9   1       89.34       91.79     11.90 o 
   5   9   1     3823.36     4260.82     61.29 o 
   6   9   1     1306.56     1487.59     42.38 o 
   7   9   1       86.40       82.80     16.37 o 
   8   9   1     1651.17     1505.02     42.05 o 
   9   9   1     1314.99     1276.17     35.75 o 
  10   9   1      629.69      742.05     29.65 o 
  11   9   1      544.14      483.11     34.75 o 
  12   9   1      246.06      302.85     37.32 o 
  13   9   1     1117.60      950.55     46.00 o 
  14   9   1      246.82      217.62     34.36 o 
  15   9   1      296.41      290.51     38.17 o 
  16   9   1      156.46      124.06     40.63 o 
  17   9   1      382.30      444.13     48.97 o 
  18   9   1       13.66       49.04     47.75 o 
  19   9   1       66.27       31.24     50.81 o 
  20   9   1       47.78        1.05     51.94 o 
  21   9   1      248.89      261.46     71.75 o 
   1  10   1     6153.57     5892.76    115.45 o 
   2  10   1     2829.57     2983.88     50.89 o 
   3  10   1     4594.85     4341.36     66.94 o 
   4  10   1       77.74       85.20     14.82 o 
   5  10   1     2051.76     1700.79     36.49 o 
   7  10   1     1276.77     1589.73     45.01 o 
   8  10   1     4523.60     4031.45     71.61 o 
   9  10   1     2133.43     1999.63     63.37 o 
  10  10   1      434.56      461.07     28.88 o 
  11  10   1        1.88      -24.78     24.78 o 
  12  10   1     3207.11     3035.24     83.74 o 
  13  10   1     1630.83     1687.91     58.05 o 
  14  10   1     1429.02     1587.91     58.41 o 
  15  10   1      121.11      122.50     36.29 o 
  16  10   1     1028.70     1143.77     84.79 o 
  17  10   1      185.55      151.69     39.19 o 
  18  10   1     1370.64     1348.22     62.76 o 
  19  10   1       16.04      106.08     62.23 o 
  20  10   1      385.09      212.68     90.05 o 
  21  10   1       12.64      -40.54     65.34 o 
   0  11   1    20047.38    22132.73    373.75 o 
   1  11   1      431.43      643.76     29.72 o 
   3  11   1     2661.75     2510.90     60.00 o 
   4  11   1    18249.10    16011.02    211.37 o 
   5  11   1     1388.14     1545.50     36.51 o 
   6  11   1     4412.53     4627.62     74.11 o 
   7  11   1      599.30      676.05     36.56 o 
   8  11   1     7512.86     7293.66    103.53 o 
   9  11   1     4215.57     4089.09     75.38 o 
  10  11   1     4710.51     4720.76    103.60 o 
  11  11   1       38.39       15.34     22.80 o 
  12  11   1      928.94     1243.04     57.16 o 
  13  11   1     2259.55     2118.22     65.49 o 
  14  11   1     2984.62     3030.32    113.43 o 
  15  11   1        0.70      -18.23     35.14 o 
  16  11   1       26.62       31.31     38.62 o 
  17  11   1      937.67     1013.28     63.81 o 
  18  11   1      159.16      122.85     62.23 o 
  19  11   1      372.58      463.31     77.26 o 
  20  11   1        3.59       -1.38     67.10 o 
   1  12   1     8390.95     8364.57    159.00 o 
   2  12   1     1846.22     1453.57     60.04 o 
   3  12   1     2059.32     1830.23     51.66 o 
   4  12   1      257.60      348.28     26.77 o 
   5  12   1    14915.66    14693.32    183.80 o 
   6  12   1     1428.46     1718.97     47.51 o 
   7  12   1      468.24      578.12     28.58 o 
   8  12   1     4337.13     3734.40     66.56 o 
   9  12   1     5738.46     5728.33     98.25 o 
  10  12   1      157.67      222.46     31.17 o 
  11  12   1      356.00      383.45     39.92 o 
  12  12   1     1497.83     1361.97     53.85 o 
  13  12   1     2102.56     2343.06     77.79 o 
  14  12   1      674.48      780.95     76.07 o 
  15  12   1      345.66      440.61     49.27 o 
  16  12   1      386.37      514.13     54.57 o 
  17  12   1       90.50      167.19     50.47 o 
  18  12   1      875.47      971.64     73.37 o 
  19  12   1      309.44      381.29     65.77 o 
  20  12   1      200.24       40.96     70.33 o 
   0  13   1     9460.27    11327.13    217.12 o 
   1  13   1       90.50       75.33     24.30 o 
   2  13   1      306.94      120.91     27.64 o 
   3  13   1       17.30      -18.81     20.43 o 
   4  13   1     9598.71     8514.11    128.86 o 
   5  13   1      311.21      387.97     25.65 o 
   6  13   1      557.92      612.89     42.37 o 
   7  13   1        6.72        9.80     20.51 o 
   8  13   1     4102.63     4071.44     71.77 o 
   9  13   1     1049.05     1098.40     48.90 o 
  10  13   1     1834.43     1993.67     91.69 o 
  11  13   1       32.05       16.95     48.01 o 
  12  13   1      557.45      839.04     54.10 o 
  13  13   1     1146.91     1065.54     60.21 o 
  14  13   1     2588.27     2518.24     85.49 o 
  15  13   1        8.82      -41.33     49.45 o 
  16  13   1        0.94      -33.75     44.24 o 
  17  13   1     1326.22     1599.94     75.43 o 
  18  13   1      291.74      253.54     60.56 o 
  19  13   1      229.76      260.33     66.70 o 
   1  14   1     2101.72     1977.68     56.00 o 
   2  14   1      968.74     1156.41     53.77 o 
   3  14   1     1165.13     1065.01     50.53 o 
   4  14   1      250.70      394.31     33.08 o 
   5  14   1     1088.02     1230.57     44.48 o 
   6  14   1       74.01      -16.29     21.18 o 
   7  14   1      185.54      245.76     27.41 o 
   8  14   1     2511.77     2498.99     61.36 o 
   9  14   1       20.95       20.04     33.71 o 
  10  14   1      405.36      431.15     43.34 o 
  11  14   1      141.72       91.50     45.18 o 
  12  14   1      231.14      259.26     45.29 o 
  13  14   1      955.12     1055.34     60.13 o 
  14  14   1       29.88       51.49     41.18 o 
  15  14   1      292.75      226.76     50.61 o 
  16  14   1        9.93       60.53     49.12 o 
  17  14   1      253.62      323.31     63.42 o 
  18  14   1       17.24      -14.30     58.96 o 
   0  15   1       15.05       24.76     37.94 o 
   1  15   1     1256.12      975.39     47.81 o 
   3  15   1     1489.02     1707.24     54.21 o 
   4  15   1       83.04        4.82     30.50 o 
   5  15   1        2.84       31.98     27.24 o 
   6  15   1     3121.00     3032.23     96.01 o 
   7  15   1      730.66      645.54     46.95 o 
   8  15   1      233.17      214.30     39.79 o 
   9  15   1       88.49      180.36     38.91 o 
  10  15   1     1673.18     1646.87     67.74 o 
  11  15   1      283.69      239.74     43.72 o 
  12  15   1      186.94      246.98     46.50 o 
  13  15   1       33.39       54.20     46.17 o 
  14  15   1       66.95       98.90     46.17 o 
  15  15   1        1.10       -8.08     46.91 o 
  16  15   1      106.94      128.60     50.86 o 
  17  15   1      702.93      801.51     75.24 o 
  18  15   1      111.73       83.02     61.40 o 
   1  16   1        6.57      -29.95     29.95 o 
   2  16   1     7261.76     7520.43    137.79 o 
   3  16   1       25.83       27.34     27.13 o 
   4  16   1      581.17      474.65     37.67 o 
   5  16   1      155.56      188.14     34.51 o 
   6  16   1     2130.51     1810.48     57.28 o 
   7  16   1       49.16       37.03     36.07 o 
   8  16   1      378.27      466.75     58.66 o 
   9  16   1       87.00       57.98     45.40 o 
  10  16   1      860.27      975.15     68.48 o 
  11  16   1     2059.22     2061.83     91.40 o 
  12  16   1     1581.60     1816.81     93.73 o 
  13  16   1        0.11       22.96     45.59 o 
  14  16   1        0.17      -11.54     47.23 o 
  15  16   1     1234.30     1367.05     98.19 o 
  16  16   1     1019.98     1055.33     99.21 o 
  17  16   1       25.94       49.59     61.45 o 
   0  17   1     1001.44      760.04     73.42 o 
   1  17   1     1700.72     1539.22     60.89 o 
   2  17   1      163.51      349.33     39.02 o 
   3  17   1     4437.13     4692.04     98.58 o 
   4  17   1      391.67      639.31     47.29 o 
   5  17   1      292.70      343.36     37.92 o 
   6  17   1     1791.28     1615.81     62.04 o 
   7  17   1     4763.15     4689.19    115.55 o 
   8  17   1        3.37      106.64     47.37 o 
   9  17   1       25.51        1.04     47.83 o 
  10  17   1     1358.79     1117.11     78.82 o 
  11  17   1     1327.47     1264.64     77.92 o 
  12  17   1      144.18      200.57     57.04 o 
  13  17   1       45.94       64.05     57.79 o 
  14  17   1      326.96      442.26     67.87 o 
  15  17   1       49.35      120.47     62.09 o 
  16  17   1      314.42      217.97    131.75 o 
   1  18   1       26.82       49.47     37.52 o 
   2  18   1     5876.87     5994.86    117.26 o 
   3  18   1       23.13       45.03     39.38 o 
   4  18   1      847.52      818.45     52.90 o 
   5  18   1      351.72      333.99     45.41 o 
   6  18   1     2823.52     2754.78     83.93 o 
   7  18   1      523.26      667.57     84.12 o 
   8  18   1      778.03      912.85     86.79 o 
   9  18   1      148.28      179.05     55.02 o 
  10  18   1     1266.17     1432.59     82.17 o 
  11  18   1      665.31      597.99     68.95 o 
  12  18   1      938.19      889.97     75.83 o 
  13  18   1        7.91       27.97     60.68 o 
  14  18   1      212.97      287.33     67.73 o 
  15  18   1      423.36      430.10     72.83 o 
   0  19   1      355.38      117.73     64.29 o 
   1  19   1     1140.40      919.48     54.38 o 
   2  19   1        8.49       38.07     40.60 o 
   3  19   1      485.99      559.42     52.35 o 
   4  19   1      168.68      341.62     48.71 o 
   5  19   1      962.71     1034.80     60.73 o 
   6  19   1      106.17       46.90     48.99 o 
   7  19   1      604.11      680.85    112.31 o 
   8  19   1        0.41        2.37     64.38 o 
   9  19   1      107.02      135.19     55.67 o 
  10  19   1      170.85      210.29     64.42 o 
  11  19   1      594.91      738.04     74.08 o 
  12  19   1       42.42       93.03     61.24 o 
  13  19   1        2.08      -32.15     61.58 o 
   1  20   1      214.25      250.25     48.28 o 
   2  20   1      104.92      133.06     52.52 o 
   3  20   1      156.56      205.31     51.62 o 
   4  20   1       81.58       77.45     46.03 o 
   5  20   1        0.84       94.39     53.11 o 
   6  20   1      134.53      101.82     58.47 o 
   7  20   1      456.94      511.98     80.69 o 
   8  20   1       27.04       25.72     67.91 o 
   9  20   1      135.11      149.99     73.39 o 
  10  20   1      202.01       90.04    110.55 o 
  11  20   1       92.31      141.06     77.12 o 
  12  20   1        1.06       36.98     77.92 o 
   0  21   1     1225.42     1334.12    100.86 o 
   1  21   1       27.36       10.29     51.66 o 
   2  21   1      145.31       62.81     46.81 o 
   3  21   1       13.90        6.41     47.26 o 
   4  21   1      938.90      944.61    119.94 o 
   5  21   1      250.42      222.87     59.10 o 
   6  21   1      276.95      367.89     81.97 o 
   7  21   1        7.20       33.12     72.91 o 
   8  21   1      449.43      494.72     87.45 o 
   9  21   1      256.17      149.31     79.11 o 
  10  21   1      189.11      268.34     85.15 o 
   1  22   1      716.98      721.25     69.17 o 
   2  22   1      213.82      264.24     60.42 o 
   3  22   1      240.53      193.79     54.62 o 
   4  22   1      135.22      339.84     66.57 o 
   5  22   1      459.33      354.30     66.31 o 
   6  22   1        6.86       -2.86     74.66 o 
   7  22   1      137.24      119.73     80.24 o 
   8  22   1      338.43      247.42     88.63 o 
   0  23   1     1269.29     1417.09    144.40 o 
   1  23   1        0.78       33.45     64.35 o 
   2  23   1      102.31      -26.10     55.69 o 
   3  23   1       62.39      161.55     71.24 o 
   4  23   1     1080.29     1053.92     81.42 o 
   5  23   1      104.92      112.23     81.91 o 
   0   0   2     3574.56     4323.82    165.84 o 
   1   0   2    12503.29    13053.17    302.78 o 
   2   0   2      138.59      121.32     24.06 o 
   3   0   2     8154.39     8421.11    167.35 o 
   4   0   2     5991.43     6226.74    113.50 o 
   5   0   2        5.93       -7.21     14.25 o 
   6   0   2      527.47      470.92     29.06 o 
   7   0   2     3572.73     3731.02     79.82 o 
   8   0   2     4578.81     4447.74     92.36 o 
   9   0   2    10077.88    10466.28    186.32 o 
  10   0   2       44.48       38.18     22.67 o 
  11   0   2      199.81      203.80     37.96 o 
  12   0   2     1346.56     1435.44     68.32 o 
  13   0   2     9144.55     9348.27    214.60 o 
  14   0   2     2129.64     2320.32    149.53 o 
  15   0   2     2411.03     2487.04    157.17 o 
  16   0   2     2416.80     2624.39    104.65 o 
  17   0   2     3178.86     3516.54    129.57 o 
  18   0   2      794.55      785.86    171.65 o 
  19   0   2      230.18      150.00     80.91 o 
  20   0   2      309.40      302.15     87.30 o 
  21   0   2     1722.46     1865.75    211.24 o 
  22   0   2      329.86      181.45     93.66 o 
   1   1   2    19857.17    19349.59    309.44 o 
   2   1   2     3788.71     4016.70     77.47 o 
   3   1   2     7997.85     7483.55    105.95 o 
   4   1   2     1865.44     1830.65     38.02 o 
   5   1   2    33762.79    33719.96    373.51 o 
   6   1   2     5461.38     5733.62     76.54 o 
   7   1   2     4450.13     4679.07     66.44 o 
   8   1   2     5102.49     5323.30     74.65 o 
   9   1   2    44382.36    43903.72    487.51 o 
  10   1   2       51.53       38.26     16.46 o 
  11   1   2      486.42      552.25     28.72 o 
  12   1   2      259.94      183.29     26.91 o 
  13   1   2     9546.48     9730.49    156.62 o 
  14   1   2      844.67      842.50     43.58 o 
  15   1   2     1103.67     1219.88     52.39 o 
  16   1   2      216.75      156.25     35.21 o 
  17   1   2      887.12      873.66     50.46 o 
  18   1   2      157.53      150.31     44.37 o 
  19   1   2      196.36       95.49     54.33 o 
  20   1   2       26.56      -38.48     51.94 o 
  21   1   2        3.91      -57.42     57.42 o 
  22   1   2       27.92       -1.93     57.71 o 
   0   2   2     4935.13     5167.81    111.22 o 
   1   2   2     1764.58     1984.39     42.30 o 
   2   2   2     1808.58     1965.48     47.33 o 
   3   2   2      224.34      250.02     14.02 o 
   4   2   2      151.19      186.39     16.16 o 
   5   2   2     1333.89     1081.93     23.56 o 
   6   2   2      207.36      250.20     13.78 o 
   7   2   2     2338.28     2598.93     47.12 o 
   8   2   2     1818.38     1688.96     37.86 o 
   9   2   2    10381.68     9974.52    134.90 o 
  10   2   2      668.76      570.72     29.39 o 
  11   2   2       97.63      113.56     21.69 o 
  12   2   2       29.24       48.48     21.96 o 
  13   2   2     6891.25     6658.60    165.78 o 
  14   2   2     1732.74     1640.02     56.07 o 
  15   2   2      594.66      679.26     52.24 o 
  16   2   2      150.92      113.56     35.43 o 
  17   2   2     2815.40     2801.51     89.87 o 
  18   2   2       70.50       45.49     41.51 o 
  19   2   2        5.52      -20.67     70.22 o 
  20   2   2       10.96       10.46     52.64 o 
  21   2   2     1330.73     1200.82    107.04 o 
  22   2   2       26.62      -35.19     57.89 o 
   1   3   2      335.54      270.07     17.37 o 
   2   3   2      750.52      805.48     24.03 o 
   3   3   2     1301.84     1193.55     27.58 o 
   4   3   2       71.70       99.29     11.58 o 
   5   3   2      375.58      310.10     15.34 o 
   6   3   2     2546.43     2735.81     41.70 o 
   7   3   2     2984.01     3062.58     49.19 o 
   8   3   2       18.10       16.68     13.51 o 
   9   3   2      688.24      630.97     27.31 o 
  10   3   2       96.17       83.31     21.24 o 
  11   3   2     1392.15     1435.91     45.43 o 
  12   3   2      370.79      349.29     26.92 o 
  13   3   2      104.60      130.40     27.90 o 
  14   3   2        0.52       -9.81     27.27 o 
  15   3   2      986.08     1037.85     51.59 o 
  16   3   2       14.11       68.88     33.10 o 
  17   3   2      163.85      120.48     48.75 o 
  18   3   2        0.81       -5.20     40.99 o 
  19   3   2      817.40      755.63    101.67 o 
  20   3   2       22.43        1.78     58.50 o 
  21   3   2      294.66      235.27     80.14 o 
  22   3   2        0.79      -11.11     66.38 o 
   0   4   2      502.54      585.87     46.99 o 
   1   4   2    16630.22    16997.41    226.30 o 
   2   4   2      437.89      602.52     25.71 o 
   3   4   2    40735.36    40882.58    450.87 o 
   4   4   2     5613.55     5925.91     77.14 o 
   5   4   2     2437.49     2169.81     37.44 o 
   6   4   2      114.89      123.00     13.84 o 
   7   4   2    11499.11    11019.71    127.07 o 
   8   4   2      671.74      733.78     23.11 o 
   9   4   2      105.79      148.82     19.80 o 
  10   4   2      117.64      150.82     21.49 o 
  11   4   2     3884.47     3722.54     70.38 o 
  12   4   2        3.20        4.01     21.29 o 
  13   4   2      447.80      471.80     31.50 o 
  14   4   2     1011.46      804.19     89.35 o 
  15   4   2     1569.09     1463.28     85.87 o 
  16   4   2       51.11       16.01     36.64 o 
  17   4   2      239.50      172.64     43.13 o 
  18   4   2      290.17      241.33     47.04 o 
  19   4   2       70.37      -36.26     48.13 o 
  20   4   2       21.78      145.15     66.62 o 
  21   4   2       71.36      113.00     69.08 o 
  22   4   2        3.02      -65.70     65.70 o 
   1   5   2      782.09      679.93     23.94 o 
   2   5   2      884.09      895.69     25.27 o 
   3   5   2     2372.22     2635.32     43.72 o 
   4   5   2     4811.23     5436.68     78.83 o 
   5   5   2     2470.16     2206.74     36.43 o 
   6   5   2      294.04      329.16     16.64 o 
   7   5   2     5703.73     5642.62     73.05 o 
   8   5   2     3932.24     3803.69     65.93 o 
   9   5   2     4152.60     4171.57     71.71 o 
  10   5   2      295.62      363.11     25.42 o 
  11   5   2     8969.70     8522.31    126.25 o 
  12   5   2      897.28      890.48     36.86 o 
  13   5   2      691.93      686.45     36.12 o 
  14   5   2        0.36       18.56     30.40 o 
  15   5   2     5987.90     6052.13    127.73 o 
  16   5   2      645.30      545.46     56.93 o 
  17   5   2      233.78      367.61     54.79 o 
  18   5   2      191.64       94.64     50.00 o 
  19   5   2     3343.15     3340.31    122.36 o 
  20   5   2      321.90      243.51     58.66 o 
  21   5   2     1067.34     1100.08     96.61 o 
   0   6   2     2254.28     2471.74     56.56 o 
   1   6   2    26771.93    27930.65    363.44 o 
   3   6   2    50360.32    49476.94    545.87 o 
   4   6   2     8897.04     8879.51    112.38 o 
   5   6   2     6153.61     5865.30     78.63 o 
   6   6   2      730.63      847.28     23.89 o 
   7   6   2    23549.95    23225.27    268.19 o 
   8   6   2     1444.24     1274.14     35.91 o 
   9   6   2       19.26       12.65     18.09 o 
  10   6   2      583.31      587.73     31.60 o 
  11   6   2     8359.28     8453.48    137.02 o 
  12   6   2      524.13      542.23     39.98 o 
  13   6   2     1519.49     1622.10     54.08 o 
  14   6   2     1411.04     1454.38     53.88 o 
  15   6   2     2414.05     2504.72     91.54 o 
  16   6   2       20.60       27.84     43.59 o 
  17   6   2      482.15      565.78     59.07 o 
  18   6   2      145.99      137.55     52.95 o 
  19   6   2      327.71      297.72     58.39 o 
  20   6   2       34.10       13.40     53.46 o 
  21   6   2      240.12      184.49     74.41 o 
   1   7   2     1911.35     1991.11     43.71 o 
   2   7   2     1261.27     1319.74     33.03 o 
   3   7   2      268.97      294.42     20.45 o 
   4   7   2       40.86       67.89     14.64 o 
   5   7   2     2847.63     2742.37     47.98 o 
   6   7   2      806.10      966.30     28.81 o 
   7   7   2     1004.28      863.32     31.70 o 
   8   7   2      777.94      683.85     30.18 o 
   9   7   2     3129.87     2957.45     72.78 o 
  10   7   2      313.38      305.96     28.93 o 
  11   7   2     4610.72     4700.60     92.05 o 
  12   7   2      171.14      127.08     20.56 o 
  13   7   2      139.29       82.19     29.04 o 
  14   7   2       58.89       67.54     31.45 o 
  15   7   2     3433.74     3748.08     99.62 o 
  16   7   2      242.84      252.02     50.36 o 
  17   7   2      393.97      452.02     82.09 o 
  18   7   2      214.32      223.12     54.65 o 
  19   7   2     2306.49     2545.75    162.36 o 
  20   7   2       69.25       81.94     55.80 o 
  21   7   2      835.53      695.15     76.86 o 
   0   8   2      315.09      475.42     35.27 o 
   1   8   2     6831.87     7496.12    113.41 o 
   2   8   2        6.21       54.18     15.23 o 
   3   8   2    11774.77    10800.97    134.68 o 
   4   8   2     1782.21     1652.12     36.51 o 
   5   8   2     3579.04     3125.77     53.05 o 
   6   8   2        4.47       81.78     19.15 o 
   7   8   2     5466.68     5469.46     88.37 o 
   8   8   2       35.95       14.09     18.51 o 
   9   8   2      322.65      328.75     26.72 o 
  10   8   2       74.92       54.98     25.57 o 
  11   8   2     2154.66     2137.74     98.67 o 
  12   8   2       38.02       48.24     23.49 o 
  13   8   2       16.24       31.98     29.60 o 
  14   8   2      413.99      320.08     42.30 o 
  15   8   2     1079.43     1165.02     72.62 o 
  16   8   2       55.56       59.76     46.44 o 
  17   8   2       86.10      131.63     49.18 o 
  18   8   2       10.26      -44.78     47.39 o 
  19   8   2      498.93      433.92     63.64 o 
  20   8   2      179.81      155.80     59.86 o 
  21   8   2        0.09      -34.55     58.85 o 
   1   9   2     7087.11     7013.57    109.03 o 
   2   9   2      971.87     1201.43     33.60 o 
   3   9   2     4017.50     4147.67     64.42 o 
   4   9   2      152.96      123.94     17.19 o 
   5   9   2     5206.84     4794.67     72.74 o 
   6   9   2      884.35      737.81     33.11 o 
   7   9   2      775.88      721.26     33.71 o 
   8   9   2      203.94      202.27     23.07 o 
   9   9   2      519.67      476.60     30.78 o 
  10   9   2      375.44      473.83     31.16 o 
  11   9   2      457.37      540.45     55.89 o 
  12   9   2       32.28       68.50     26.98 o 
  13   9   2      271.45      326.83     41.69 o 
  14   9   2       17.01      -37.01     37.01 o 
  15   9   2       97.03      100.88     40.26 o 
  16   9   2       42.22       71.10     42.86 o 
  17   9   2      153.68      244.24     74.68 o 
  18   9   2        4.39       15.78     51.10 o 
  19   9   2      145.53       21.50     55.10 o 
  20   9   2        0.78       42.81     57.32 o 
   0  10   2     1451.16     1147.24     54.41 o 
   1  10   2      262.21      143.34     25.03 o 
   2  10   2       22.37       10.41     19.07 o 
   3  10   2     1209.80     1430.23     35.81 o 
   4  10   2      310.86      409.66     27.97 o 
   5  10   2     1955.78     1792.15     46.60 o 
   6  10   2      738.52      771.95     40.82 o 
   7  10   2     1891.07     1894.30     49.42 o 
   8  10   2        7.35       14.15     20.93 o 
   9  10   2     2830.40     2673.08     61.29 o 
  10  10   2     1098.24     1093.44     42.51 o 
  11  10   2     1238.13     1323.85     58.11 o 
  12  10   2       18.17       81.77     28.82 o 
  13  10   2     3145.93     3389.81     86.01 o 
  14  10   2       99.19      182.22     44.69 o 
  15  10   2        0.34       54.17     38.91 o 
  16  10   2        8.62       13.59     38.52 o 
  17  10   2     3199.18     3276.86    101.52 o 
  18  10   2      177.67      132.19     66.55 o 
  19  10   2      511.53      551.02     62.19 o 
  20  10   2       20.71       68.33     52.97 o 
   1  11   2    19401.35    19087.32    292.37 o 
   2  11   2     3073.69     3218.86     69.14 o 
   3  11   2     5344.76     5445.35    121.40 o 
   4  11   2       59.36       41.65     25.13 o 
   5  11   2    18281.39    17986.40    235.13 o 
   6  11   2     1159.79     1026.15     38.23 o 
   7  11   2      128.27      116.19     24.92 o 
   8  11   2       96.33       85.53     23.58 o 
   9  11   2     7846.65     7823.65    123.19 o 
  10  11   2      712.61      846.36     39.81 o 
  11  11   2      268.66      248.27     30.21 o 
  12  11   2     1245.12     1133.82     53.47 o 
  13  11   2     2306.86     2432.91     74.73 o 
  14  11   2       48.85       43.97     37.13 o 
  15  11   2      687.20      704.86     52.56 o 
  16  11   2      605.20      481.83     49.56 o 
  17  11   2      533.96      442.24     60.38 o 
  18  11   2       36.86       41.01     49.71 o 
  19  11   2      391.07      468.82     61.69 o 
   0  12   2       48.69        3.03     33.38 o 
   1  12   2      363.04      192.03     31.76 o 
   2  12   2       21.50       55.13     27.24 o 
   3  12   2     1621.48     1681.80     53.46 o 
   4  12   2      898.32     1210.70     41.14 o 
   5  12   2     2281.21     2044.28     59.76 o 
   6  12   2     2401.91     2356.73     64.38 o 
   7  12   2      557.46      494.87     33.10 o 
   8  12   2      341.02      362.72     33.04 o 
   9  12   2     2804.74     2517.09     67.48 o 
  10  12   2      673.73      562.91     39.72 o 
  11  12   2      477.23      417.21     48.46 o 
  12  12   2       24.89        1.88     33.29 o 
  13  12   2     3172.32     3411.74     88.70 o 
  14  12   2      158.55      202.86     43.00 o 
  15  12   2        2.39        4.18     39.68 o 
  16  12   2       54.14       44.77     41.34 o 
  17  12   2     2576.60     2669.57     88.06 o 
  18  12   2      496.14      421.21     59.71 o 
  19  12   2      255.43      292.53     80.89 o 
   1  13   2     8833.52     9167.36    164.21 o 
   2  13   2      848.94     1021.92     43.58 o 
   3  13   2     2720.49     2911.68     71.38 o 
   4  13   2      346.40      308.12     32.49 o 
   5  13   2     9115.01     8714.78    146.32 o 
   6  13   2      467.91      385.13     37.00 o 
   7  13   2      970.48      913.52     61.20 o 
   8  13   2        8.99        8.32     27.59 o 
   9  13   2     7243.12     7202.28    129.95 o 
  10  13   2      477.76      633.60     43.17 o 
  11  13   2       52.83        7.49     32.17 o 
  12  13   2       47.42       14.95     34.36 o 
  13  13   2     2884.24     2724.28    122.82 o 
  14  13   2      151.89      162.09     42.74 o 
  15  13   2       80.49       63.83     42.62 o 
  16  13   2       58.89       52.60     43.14 o 
  17  13   2      673.83      679.15     65.24 o 
  18  13   2        5.06      -53.35     53.35 o 
   0  14   2       30.94       16.59     42.75 o 
   1  14   2      363.02      171.94     37.58 o 
   2  14   2     1817.68     1818.48     75.37 o 
   3  14   2      366.20      567.13     39.57 o 
   4  14   2      159.62      368.06     38.96 o 
   5  14   2      705.32      580.43     51.98 o 
   6  14   2      462.21      563.96     41.81 o 
   7  14   2      353.82      394.44     38.41 o 
   8  14   2      266.63      184.87     32.76 o 
   9  14   2      378.72      244.33     36.68 o 
  10  14   2        0.43       27.67     37.59 o 
  11  14   2      267.17      365.90     48.27 o 
  12  14   2        3.39      -25.39     41.85 o 
  13  14   2      425.07      549.70     76.36 o 
  14  14   2       70.66       97.00     47.91 o 
  15  14   2      123.47       74.47     49.33 o 
  16  14   2        2.01      -47.48     47.48 o 
  17  14   2      551.22      434.51     60.91 o 
   1  15   2      298.93      294.91     35.59 o 
   2  15   2      103.86      140.68     33.81 o 
   3  15   2       89.16      125.86     44.93 o 
   4  15   2      801.19      788.80     78.01 o 
   5  15   2      304.65      347.54     38.97 o 
   6  15   2       34.01       98.95     36.40 o 
   7  15   2      949.81      869.17     49.39 o 
   8  15   2        2.32      -20.42     30.17 o 
   9  15   2       96.79       84.21     34.77 o 
  10  15   2       26.12       46.21     40.51 o 
  11  15   2     1816.04     1728.06     86.45 o 
  12  15   2      210.70      235.62     55.96 o 
  13  15   2      463.88      418.97     63.05 o 
  14  15   2       53.52      129.75     57.97 o 
  15  15   2      971.02     1174.66     87.21 o 
  16  15   2       74.35       75.13     60.83 o 
   0  16   2     2610.36     2801.81    212.35 o 
   1  16   2     1630.69     1721.90    112.22 o 
   2  16   2      363.86      375.61     46.40 o 
   3  16   2     3888.72     3284.90    107.12 o 
   4  16   2      559.89      362.49     51.97 o 
   5  16   2     1601.13     1517.63     67.73 o 
   6  16   2      107.05       95.85     38.13 o 
   7  16   2     6577.65     6804.27    132.47 o 
   8  16   2      173.28      203.43     41.83 o 
   9  16   2       35.14       57.18     49.74 o 
  10  16   2      276.18      224.84     57.58 o 
  11  16   2     2824.47     3237.86    134.95 o 
  12  16   2       52.96       18.13     53.94 o 
  13  16   2      113.99       85.27     57.85 o 
  14  16   2      146.46      201.81     62.46 o 
  15  16   2      473.39      370.76     96.81 o 
  16  16   2       70.94       84.89     65.19 o 
   1  17   2      422.98      290.13     43.24 o 
   2  17   2      199.28      140.48     44.97 o 
   3  17   2        4.40      -38.42     38.42 o 
   4  17   2      112.64      140.74     44.71 o 
   5  17   2      746.90      636.85     55.83 o 
   6  17   2      538.05      648.03     49.47 o 
   7  17   2      886.63      825.69     66.12 o 
   8  17   2      387.70      331.80     53.90 o 
   9  17   2      266.01      403.53     79.94 o 
  10  17   2       74.19       59.17     55.06 o 
  11  17   2     2047.02     2177.98    159.42 o 
  12  17   2      148.01      139.28     61.73 o 
  13  17   2       15.40        5.12     75.70 o 
  14  17   2       20.57       83.35     61.89 o 
  15  17   2     1241.82     1465.92    129.34 o 
   0  18   2      294.41      302.67     64.27 o 
   1  18   2     2464.00     2698.56    192.02 o 
   2  18   2       42.71       82.81     44.97 o 
   3  18   2     4352.35     3919.99    126.73 o 
   4  18   2      358.41      200.50     49.31 o 
   5  18   2      989.55      945.90     66.37 o 
   6  18   2       55.37      155.21     44.81 o 
   7  18   2     4315.19     4416.11    109.01 o 
   8  18   2      312.89      263.62     55.49 o 
   9  18   2        0.18       49.72     56.22 o 
  10  18   2       56.89       91.00     57.74 o 
  11  18   2     1809.02     1921.73    151.09 o 
  12  18   2      143.74      202.67     65.43 o 
  13  18   2      181.63      231.36     64.44 o 
   1  19   2        3.40      -29.45     46.14 o 
   2  19   2       15.74      -19.55     47.93 o 
   3  19   2      137.53      149.55     51.94 o 
   4  19   2        2.02        8.55     60.47 o 
   5  19   2       46.49      -15.87     47.65 o 
   6  19   2       13.57      -48.17     48.17 o 
   7  19   2      234.44      176.75     55.25 o 
   8  19   2      155.09      117.07     53.80 o 
   9  19   2      282.48      297.08     66.67 o 
  10  19   2       39.26      101.90     60.94 o 
  11  19   2      775.32      857.74     95.13 o 
  12  19   2       44.45      -23.31     64.11 o 
   0  20   2        0.10      -34.79     75.47 o 
   1  20   2      622.65      751.33     93.54 o 
   2  20   2       43.08       99.22     52.61 o 
   3  20   2      617.94      592.67     62.34 o 
   4  20   2      128.69       70.68     53.19 o 
   5  20   2      531.63      436.89     78.74 o 
   6  20   2       63.46      -24.12     61.35 o 
   7  20   2      204.25      281.62     70.11 o 
   8  20   2       29.34      -32.73     59.11 o 
   9  20   2      319.31      282.79     68.36 o 
  10  20   2      123.50      198.50     68.82 o 
   1  21   2      923.87      850.04     87.21 o 
   2  21   2      137.35      104.40     55.95 o 
   3  21   2      495.48      407.22     62.86 o 
   4  21   2        1.20      -51.90     51.90 o 
   5  21   2     1058.23      980.15     74.67 o 
   6  21   2       63.84       77.42     64.49 o 
   7  21   2        2.15       16.29     97.96 o 
   8  21   2        6.65       75.70     81.65 o 
   0  22   2      199.10      175.87    133.37 o 
   1  22   2        9.78      116.84     66.43 o 
   2  22   2       37.20        3.35     62.70 o 
   3  22   2       95.76      121.86     61.62 o 
   4  22   2       25.03       48.36     59.19 o 
   5  22   2       46.74       92.33     67.32 o 
   1   0   3    17467.49    17308.27    406.41 o 
   2   0   3       53.40       35.64     28.52 o 
   3   0   3     5394.54     5565.25    123.64 o 
   4   0   3     2213.18     2164.43     62.44 o 
   5   0   3    22803.28    21856.81    414.98 o 
   6   0   3     2676.51     2441.44     65.31 o 
   7   0   3      247.96      213.43     26.68 o 
   8   0   3     1438.46     1421.83     57.83 o 
   9   0   3    30688.59    30719.16    497.56 o 
  10   0   3    10023.04    10436.54    230.39 o 
  11   0   3     6791.35     6229.75    159.39 o 
  12   0   3      162.44      190.78     46.65 o 
  13   0   3    10374.39     9998.07    233.44 o 
  14   0   3     2139.78     2417.59    102.21 o 
  15   0   3     1541.21     1438.06     83.59 o 
  16   0   3        0.76      -32.74     48.01 o 
  17   0   3     1634.89     1511.83    217.85 o 
  18   0   3      960.60      972.28     85.12 o 
  19   0   3     1029.39     1013.64     89.23 o 
  20   0   3       36.98        2.56     81.45 o 
  21   0   3       17.72      -26.90     84.56 o 
   0   1   3     6091.47     6075.54    167.48 o 
   1   1   3     2839.83     2846.37     69.44 o 
   2   1   3        9.32       11.45     17.32 o 
   3   1   3     9843.14     9949.38    156.60 o 
   4   1   3     4586.69     4188.12     65.36 o 
   5   1   3      666.83      692.84     27.10 o 
   6   1   3      252.34      243.54     19.29 o 
   7   1   3     3632.57     3508.64     58.90 o 
   8   1   3     2979.05     2894.93     53.38 o 
   9   1   3      963.53      957.75     44.64 o 
  10   1   3       68.86       95.57     26.62 o 
  11   1   3      644.06      620.92     37.96 o 
  12   1   3     3425.75     3517.01     81.98 o 
  13   1   3     6663.36     6863.50    126.47 o 
  14   1   3     1011.99     1308.28     55.08 o 
  15   1   3        6.43      -32.73     33.24 o 
  16   1   3       20.59       19.61     37.26 o 
  17   1   3     2406.47     2490.76     83.59 o 
  18   1   3        7.92       51.56     39.42 o 
  19   1   3       21.86      116.43     50.98 o 
  20   1   3        6.14      -17.22     59.84 o 
  21   1   3     1095.88     1131.05    106.91 o 
   1   2   3     2023.30     1829.72     47.63 o 
   2   2   3      872.09      888.78     33.18 o 
   3   2   3      634.68      684.22     34.09 o 
   4   2   3     1130.38     1139.48     35.09 o 
   5   2   3     8140.36     7879.32    110.43 o 
   6   2   3     1482.24     1406.47     41.35 o 
   7   2   3      672.80      637.11     33.16 o 
   8   2   3      900.31      966.23     35.18 o 
   9   2   3     7265.50     7388.27    122.39 o 
  10   2   3     4610.09     4610.37     90.02 o 
  11   2   3       81.05       55.91     33.83 o 
  12   2   3       30.76       65.34     28.97 o 
  13   2   3      239.35      256.56     35.98 o 
  14   2   3      832.64      795.13     47.85 o 
  15   2   3      147.55      113.19     36.76 o 
  16   2   3      179.45      221.80     41.53 o 
  17   2   3       19.70       -5.43     38.22 o 
  18   2   3      626.95      649.42     58.36 o 
  19   2   3       83.79       38.86     53.14 o 
  20   2   3        6.15       17.35     57.74 o 
   0   3   3     6619.60     6899.13    151.96 o 
   1   3   3      396.85      394.60     26.63 o 
   2   3   3      124.61      143.63     24.29 o 
   3   3   3      366.29      363.08     22.75 o 
   4   3   3     1512.05     1367.39     37.72 o 
   5   3   3       32.13       46.99     17.11 o 
   6   3   3        6.08       -3.31     16.08 o 
   7   3   3      840.07      867.14     30.18 o 
   8   3   3     1003.67     1042.88     35.86 o 
   9   3   3      133.42      141.05     22.98 o 
  10   3   3      283.93      337.45     28.13 o 
  11   3   3        6.74       10.92     22.39 o 
  12   3   3     1886.72     2020.50     60.75 o 
  13   3   3      489.05      447.74     43.91 o 
  14   3   3        2.24       -0.34     25.32 o 
  15   3   3       20.20        0.52     37.54 o 
  16   3   3      330.73      393.12     63.03 o 
  17   3   3       23.65      104.21     44.10 o 
  18   3   3       15.97       40.04     93.25 o 
  19   3   3       68.24       25.79     55.30 o 
  20   3   3      285.70      299.65     68.60 o 
   1   4   3     1312.80     1418.80     39.94 o 
   2   4   3     7903.37     7868.91    131.68 o 
   3   4   3      650.78      724.13     27.24 o 
   4   4   3      301.40      284.03     22.62 o 
   5   4   3     2752.02     2736.61     53.01 o 
   6   4   3     2057.70     2034.27     45.03 o 
   7   4   3      398.26      396.75     26.27 o 
   8   4   3      459.94      429.18     27.35 o 
   9   4   3     2162.81     2122.38     52.44 o 
  10   4   3      802.50      918.74     37.67 o 
  11   4   3      577.69      807.45     37.09 o 
  12   4   3       22.81       36.37     32.56 o 
  13   4   3      475.28      444.12     44.15 o 
  14   4   3      111.21      125.79     39.03 o 
  15   4   3     1252.83     1318.09     63.68 o 
  16   4   3       65.24       45.55     41.39 o 
  17   4   3       27.96      -21.28     43.07 o 
  18   4   3      157.45      120.67     56.63 o 
  19   4   3      543.97      600.36     72.33 o 
  20   4   3       30.65       80.10     63.61 o 
   0   5   3     6877.89     7232.65    160.11 o 
   1   5   3    25792.20    25450.44    312.55 o 
   2   5   3       95.12      154.85     23.06 o 
   3   5   3    20116.97    19746.18    247.75 o 
   4   5   3     1054.14     1033.74     49.78 o 
   5   5   3     3388.14     3549.00     59.46 o 
   6   5   3      462.39      441.43     41.02 o 
   7   5   3    12668.39    12094.27    165.06 o 
   8   5   3     1542.12     1458.32     53.15 o 
   9   5   3      257.73      305.32     30.21 o 
  10   5   3      463.23      475.37     35.42 o 
  11   5   3     6788.56     6341.10    115.26 o 
  12   5   3     2200.74     2304.45     66.49 o 
  13   5   3     1238.05     1360.02     60.15 o 
  14   5   3      323.34      320.46     43.67 o 
  15   5   3     1170.60     1213.94     62.72 o 
  16   5   3     1857.82     1870.09     86.48 o 
  17   5   3     1427.26     1542.97     85.40 o 
  18   5   3        1.32       97.19     55.75 o 
  19   5   3       95.27       47.91     59.52 o 
  20   5   3      815.59     1003.35    125.72 o 
   1   6   3     6790.15     6671.40     98.21 o 
   2   6   3     8630.38     8038.56    114.16 o 
   3   6   3       17.10       46.57     18.27 o 
   4   6   3      493.70      564.24     26.79 o 
   5   6   3     9815.73     9483.84    132.37 o 
   6   6   3     2723.43     2735.54     61.59 o 
   7   6   3      715.45      653.79     34.04 o 
   8   6   3     1267.59     1247.43     45.75 o 
   9   6   3     6363.11     5968.91    108.43 o 
  10   6   3      497.02      505.83     36.98 o 
  11   6   3     3851.69     3816.22     84.45 o 
  12   6   3      107.00      165.88     33.81 o 
  13   6   3      727.83      680.97     60.46 o 
  14   6   3      184.58      206.45     43.02 o 
  15   6   3     3554.25     3365.29    105.26 o 
  16   6   3        1.71       15.52     40.46 o 
  17   6   3       29.84        4.83     51.03 o 
  18   6   3       35.00      109.16     56.17 o 
  19   6   3     1590.77     1653.15    143.62 o 
  20   6   3       41.50       50.22     62.78 o 
   0   7   3     2072.71     2272.76     61.95 o 
   1   7   3     7170.41     6380.16     95.68 o 
   2   7   3        8.23       25.41     18.11 o 
   3   7   3     6814.52     7170.91    105.83 o 
   4   7   3      410.45      440.78     25.69 o 
   5   7   3      843.48      926.62     31.93 o 
   6   7   3      480.68      531.10     39.01 o 
   7   7   3     7363.15     7293.68    121.26 o 
   8   7   3     1385.07     1379.75     44.59 o 
   9   7   3       93.25       61.59     27.52 o 
  10   7   3      113.40      158.45     31.16 o 
  11   7   3     5873.14     5705.28    100.86 o 
  12   7   3     1289.37     1256.55     47.96 o 
  13   7   3     1146.43     1300.99     71.13 o 
  14   7   3      259.23      252.16     42.60 o 
  15   7   3     1273.69     1274.12     65.30 o 
  16   7   3     1871.71     1956.64    103.64 o 
  17   7   3     1119.89     1130.11     77.92 o 
  18   7   3        4.14       31.21     55.66 o 
  19   7   3      378.49      205.91     75.96 o 
   1   8   3      133.50      178.66     22.36 o 
   2   8   3     4377.04     4045.51     70.05 o 
   3   8   3      384.50      385.66     26.24 o 
   4   8   3       80.19       48.71     20.61 o 
   5   8   3      408.99      370.12     28.14 o 
   6   8   3     1859.59     1909.01     51.01 o 
   7   8   3      240.96      304.56     28.27 o 
   8   8   3      401.19      345.88     27.99 o 
   9   8   3      430.47      422.43     32.39 o 
  10   8   3      624.29      660.34     42.14 o 
  11   8   3      326.40      401.38     38.12 o 
  12   8   3        1.49       32.60     32.02 o 
  13   8   3       28.72       14.62     34.23 o 
  14   8   3      663.37      639.35     52.77 o 
  15   8   3       38.35       66.05     48.54 o 
  16   8   3       22.42      -39.50     49.40 o 
  17   8   3       16.44        7.71     53.65 o 
  18   8   3      170.72      141.05     59.45 o 
  19   8   3      168.40      208.46     64.77 o 
   0   9   3     2953.19     2620.34     85.00 o 
   1   9   3      389.41      226.73     29.62 o 
   2   9   3        4.04        9.28     21.79 o 
   3   9   3      141.93      117.13     23.84 o 
   4   9   3     1596.29     1522.15     51.96 o 
   5   9   3      687.91      761.54     42.78 o 
   6   9   3        3.73      -21.74     21.74 o 
   7   9   3       54.86       86.99     27.30 o 
   8   9   3      877.35     1087.70     40.04 o 
   9   9   3     1197.36     1214.84     46.49 o 
  10   9   3       24.32      -16.91     26.48 o 
  11   9   3        0.09       21.17     28.96 o 
  12   9   3      191.35      225.80     34.85 o 
  13   9   3      538.04      474.84     44.10 o 
  14   9   3      265.90      245.98     40.96 o 
  15   9   3       13.62        2.72     48.56 o 
  16   9   3      489.45      474.94     75.97 o 
  17   9   3      150.74      163.24     58.32 o 
  18   9   3       27.75       32.78     58.50 o 
  19   9   3      169.73      126.42     64.77 o 
   1  10   3     5744.54     5606.01    110.95 o 
   2  10   3     1521.98     1523.81     48.22 o 
   3  10   3     1340.55     1277.11     44.49 o 
   4  10   3       57.05       22.96     29.37 o 
   5  10   3     5114.41     5275.12    100.67 o 
   6  10   3      686.20      764.74     41.28 o 
   7  10   3       13.93       12.81     25.26 o 
   8  10   3       49.60       88.22     28.58 o 
   9  10   3     2342.96     2320.96     58.10 o 
  10  10   3      630.02      567.74     39.13 o 
  11  10   3       65.69       95.48     31.49 o 
  12  10   3      434.54      441.17     46.21 o 
  13  10   3      766.70      750.68     46.93 o 
  14  10   3     1226.91     1154.48     60.62 o 
  15  10   3      505.41      524.64     56.49 o 
  16  10   3       17.21       46.66     47.50 o 
  17  10   3       13.46       13.28     48.42 o 
  18  10   3      653.71      747.78     68.45 o 
   0  11   3     3452.05     3216.95    103.40 o 
   1  11   3      657.68      871.36     63.00 o 
   2  11   3       11.33       41.36     25.57 o 
   3  11   3     5645.67     4758.84     92.48 o 
   4  11   3     3797.75     4031.80     95.16 o 
   5  11   3        0.59        3.41     30.67 o 
   6  11   3      635.98      579.16     42.06 o 
   7  11   3     5099.88     5229.47    104.78 o 
   8  11   3      761.62      847.71     52.76 o 
   9  11   3      709.87      861.98     44.02 o 
  10  11   3      443.21      436.33     37.63 o 
  11  11   3     1441.18     1591.24     61.13 o 
  12  11   3       16.94      -14.93     32.48 o 
  13  11   3     1973.88     1922.02     65.28 o 
  14  11   3       23.47      -38.60     38.60 o 
  15  11   3      222.72      187.07     46.64 o 
  16  11   3       64.69       74.47     50.69 o 
  17  11   3     1519.64     1621.26    114.89 o 
  18  11   3       17.57       16.31     53.30 o 
   1  12   3    14143.98    14312.27    234.89 o 
   2  12   3      988.90     1089.13     68.89 o 
   3  12   3     3834.46     3692.54     92.95 o 
   4  12   3      170.32      184.83     37.14 o 
   5  12   3     7878.99     8042.15    153.23 o 
   6  12   3      882.80     1056.31     49.53 o 
   7  12   3       50.08      150.02     35.69 o 
   8  12   3      187.23      216.54     36.53 o 
   9  12   3     5276.74     5167.83    128.49 o 
  10  12   3     1138.03     1004.49     49.36 o 
  11  12   3      549.14      560.87     47.57 o 
  12  12   3      296.67      323.35     45.14 o 
  13  12   3     2974.14     2890.05     87.35 o 
  14  12   3     1320.30     1382.49     66.74 o 
  15  12   3      681.21      784.85     63.91 o 
  16  12   3       13.98       79.63     53.62 o 
  17  12   3      357.51      251.14     58.90 o 
   0  13   3      796.24      667.36     94.46 o 
   1  13   3      155.77      220.51     40.36 o 
   2  13   3      261.19      245.64     41.59 o 
   3  13   3      851.89      727.58     66.50 o 
   4  13   3     3299.77     3578.22     95.09 o 
   5  13   3        0.17       41.88     37.71 o 
   6  13   3      214.71      263.99     39.05 o 
   7  13   3      341.53      439.54     43.75 o 
   8  13   3     1545.09     1515.22     60.82 o 
   9  13   3      322.46      390.15     48.80 o 
  10  13   3      330.65      282.26     39.51 o 
  11  13   3      105.49       73.41     38.68 o 
  12  13   3      326.08      301.23     69.02 o 
  13  13   3      867.63      828.48     62.58 o 
  14  13   3       35.56       39.29     50.94 o 
  15  13   3       91.25       91.65     53.00 o 
  16  13   3       35.82       50.10     54.72 o 
   1  14   3      147.01       74.48     29.20 o 
   2  14   3       56.84       -3.72     36.19 o 
   3  14   3      659.14      847.31     64.12 o 
   4  14   3      210.92      192.26     41.57 o 
   5  14   3      497.88      488.17     47.61 o 
   6  14   3      487.67      568.24     50.56 o 
   7  14   3       31.17       67.43     38.48 o 
   8  14   3      126.93      168.31     42.56 o 
   9  14   3      971.10      943.63     52.47 o 
  10  14   3      930.75      888.65     54.24 o 
  11  14   3      339.14      289.96     45.89 o 
  12  14   3       43.72       90.01     48.09 o 
  13  14   3      365.95      438.18     60.44 o 
  14  14   3      512.04      560.89     62.28 o 
  15  14   3       50.51       -8.60     51.66 o 
   0  15   3       76.27       61.15     49.80 o 
   1  15   3        8.43      -31.90     38.13 o 
   2  15   3      650.08      707.96     51.87 o 
   3  15   3      252.48      366.84     46.21 o 
   4  15   3      840.77      901.45     70.45 o 
   5  15   3       45.61       -6.61     39.65 o 
   6  15   3      108.23       88.10     43.56 o 
   7  15   3     1438.13     1338.21     61.02 o 
   8  15   3     1243.09     1087.26     58.46 o 
   9  15   3        3.44      -34.15     34.15 o 
  10  15   3        0.74      -12.85     44.67 o 
  11  15   3      688.56      496.79     58.79 o 
  12  15   3      744.01      726.15     80.49 o 
  13  15   3        2.07       29.60     56.55 o 
  14  15   3        9.62      -19.21     52.68 o 
   1  16   3      343.11      327.92     47.68 o 
   2  16   3      699.84      737.46     95.26 o 
   3  16   3      137.39      191.91     45.15 o 
   4  16   3       12.49       35.67     42.53 o 
   5  16   3     1556.26     1442.93     71.98 o 
   6  16   3      727.04      843.49     62.68 o 
   7  16   3      159.95      152.20     47.49 o 
   8  16   3       25.79       30.51     43.35 o 
   9  16   3      413.71      455.86     48.39 o 
  10  16   3      542.41      573.58     53.12 o 
  11  16   3      797.42      690.26     70.95 o 
  12  16   3       19.67      -30.32     51.00 o 
  13  16   3        7.43      -14.33     62.76 o 
   0  17   3       13.18       19.10     74.40 o 
   1  17   3     2903.23     2659.58     91.35 o 
   2  17   3      230.70      316.57     53.35 o 
   3  17   3     3434.71     3864.15    111.01 o 
   4  17   3      451.80      500.18     58.24 o 
   5  17   3      315.69      317.45     52.90 o 
   6  17   3      141.88      112.82     48.56 o 
   7  17   3     3517.57     3622.13    109.54 o 
   8  17   3      816.20      796.20     59.35 o 
   9  17   3      197.19      100.23     42.23 o 
  10  17   3       23.08       -7.27     73.25 o 
  11  17   3     2378.06     2309.57    108.72 o 
  12  17   3      604.37      522.62     77.69 o 
   1  18   3      447.58      499.16     64.50 o 
   2  18   3     1286.73     1310.84     73.59 o 
   3  18   3      188.84      239.32     53.41 o 
   4  18   3       78.05       95.57     53.47 o 
   5  18   3      790.20      638.67     63.82 o 
   6  18   3      638.22      691.09     66.08 o 
   7  18   3       11.05      -45.80     51.62 o 
   8  18   3      160.67       82.60     56.19 o 
   9  18   3      647.65      826.13     87.51 o 
  10  18   3      144.84      113.37     64.94 o 
  11  18   3      521.51      600.94     79.46 o 
   0  19   3      303.03      515.79    101.37 o 
   1  19   3      650.19      534.02     71.56 o 
   2  19   3        3.48        6.29     50.87 o 
   3  19   3      878.63     1052.35     71.10 o 
   4  19   3      188.39      289.96     57.48 o 
   5  19   3      238.62      282.64     59.50 o 
   6  19   3       60.27       35.03     55.40 o 
   7  19   3      724.07      730.57     71.24 o 
   8  19   3      193.97      162.53     73.43 o 
   9  19   3      113.09       28.58     91.04 o 
   1  20   3       99.45       29.93     61.05 o 
   2  20   3      705.09      686.59     79.94 o 
   3  20   3      186.05      152.69     59.74 o 
   4  20   3       13.81        4.07     54.31 o 
   5  20   3       61.32       65.71     66.72 o 
   6  20   3      296.01      310.38     64.39 o 
   7  20   3       33.63       28.06     60.10 o 
   0  21   3      512.73      445.63    103.59 o 
   1  21   3        0.86       40.07     64.56 o 
   2  21   3       35.50      123.74     67.78 o 
   3  21   3      133.86      126.70     70.05 o 
   0   0   4    21883.01    21524.64    723.52 o 
   1   0   4     7517.50     7406.79    208.41 o 
   2   0   4     1370.99     1409.73     64.28 o 
   3   0   4     2055.11     2079.56    219.43 o 
   4   0   4    19614.19    19145.64    461.71 o 
   5   0   4     6588.52     6385.86    156.68 o 
   6   0   4     7965.81     7699.64    180.94 o 
   7   0   4     3832.71     3833.74    112.37 o 
   8   0   4     6134.66     6119.43    277.54 o 
   9   0   4      460.18      366.60     86.81 o 
  10   0   4     2215.31     2366.31     96.97 o 
  11   0   4     1793.23     1649.60     86.03 o 
  12   0   4      761.91      730.38     66.39 o 
  13   0   4       29.88        2.66     49.89 o 
  14   0   4     1081.05     1164.94     83.76 o 
  15   0   4      790.76      756.04     76.62 o 
  16   0   4      108.13      170.50     65.43 o 
  17   0   4     1259.92     1141.86    116.33 o 
  18   0   4      801.99      715.02    107.86 o 
   1   1   4     1805.57     1942.99     61.79 o 
   2   1   4      270.62      245.89     33.89 o 
   3   1   4       34.44       48.65     25.04 o 
   4   1   4     1841.95     1911.46     68.96 o 
   5   1   4     6286.99     6415.71    121.42 o 
   6   1   4     1021.85     1087.75     53.79 o 
   7   1   4     1435.25     1485.24     84.20 o 
   8   1   4     1788.39     1889.09     64.08 o 
   9   1   4     1614.87     1508.29     53.79 o 
  10   1   4      457.65      491.79     39.38 o 
  11   1   4      337.98      418.56     62.00 o 
  12   1   4     2017.44     2083.58     83.21 o 
  13   1   4     1117.08     1087.55     56.10 o 
  14   1   4     1158.88     1213.54     59.79 o 
  15   1   4      640.73      611.43     58.40 o 
  16   1   4      792.54      846.88     79.19 o 
  17   1   4       71.60      135.25     53.25 o 
  18   1   4     2051.35     2254.77     95.66 o 
   0   2   4     9564.15     9297.26    219.38 o 
   1   2   4     2118.98     2327.13     63.34 o 
   2   2   4        5.25       22.96     24.37 o 
   3   2   4      546.77      566.46     44.11 o 
   4   2   4     5098.87     5052.49    102.02 o 
   5   2   4      848.90      840.03     41.46 o 
   6   2   4      352.48      398.74     42.34 o 
   7   2   4     1938.32     1910.09     63.39 o 
   8   2   4      305.11      356.18     37.84 o 
   9   2   4       47.43       40.58     36.46 o 
  10   2   4      246.23      290.58     40.24 o 
  11   2   4     1045.10     1081.13     58.35 o 
  12   2   4      325.64      349.79     46.13 o 
  13   2   4       13.96       39.22     40.64 o 
  14   2   4      223.98      258.56     48.36 o 
  15   2   4      487.88      416.10     54.37 o 
  16   2   4      378.79      338.24     56.75 o 
  17   2   4      317.18      287.31     54.08 o 
  18   2   4       53.82       36.24     54.23 o 
   1   3   4      549.18      497.89     32.58 o 
   2   3   4     1813.01     1882.89     52.62 o 
   3   3   4      621.09      605.38     37.26 o 
   4   3   4      345.06      355.50     50.28 o 
   5   3   4      481.32      441.60     34.26 o 
   6   3   4     1929.15     1919.88     59.94 o 
   7   3   4       24.24      -23.03     35.01 o 
   8   3   4       45.99       68.18     29.02 o 
   9   3   4      516.14      550.19     50.12 o 
  10   3   4      132.34      161.78     37.36 o 
  11   3   4        3.94      -34.00     34.00 o 
  12   3   4        7.43       -9.58     35.74 o 
  13   3   4       54.22       70.83     40.88 o 
  14   3   4      488.47      556.90     53.86 o 
  15   3   4      186.57      255.14     49.48 o 
  16   3   4      150.16      133.39     71.48 o 
  17   3   4       32.21       58.69     51.61 o 
  18   3   4      611.82      510.03     65.05 o 
   0   4   4       18.54        9.29     33.04 o 
   1   4   4       78.94       95.41     24.91 o 
   2   4   4       34.57       38.79     21.93 o 
   3   4   4      777.08      723.22     45.68 o 
   4   4   4      114.02      147.82     26.27 o 
   5   4   4      136.42      136.37     30.38 o 
   6   4   4      317.28      319.28     40.21 o 
   7   4   4      449.90      375.01     37.87 o 
   8   4   4      830.04      813.16     43.87 o 
   9   4   4       54.41       46.35     31.08 o 
  10   4   4      970.10     1055.35     49.85 o 
  11   4   4      448.67      482.48     46.94 o 
  12   4   4     1726.98     1963.44    102.66 o 
  13   4   4     1442.44     1444.78     74.09 o 
  14   4   4      568.39      585.23     56.53 o 
  15   4   4      226.87      134.99     47.74 o 
  16   4   4     1444.90     1702.97     80.66 o 
  17   4   4     1140.46     1088.35     72.14 o 
  18   4   4        1.99       10.72     69.69 o 
   1   5   4     2482.70     2537.53     57.11 o 
   2   5   4     9486.83     9292.52    134.65 o 
   3   5   4      999.28     1012.52     41.62 o 
   4   5   4     1896.11     1823.67     58.36 o 
   5   5   4     5980.17     6009.14    132.52 o 
   6   5   4     9273.69     9124.24    163.09 o 
   7   5   4      254.28      237.60     40.39 o 
   8   5   4     3845.18     3825.02     86.66 o 
   9   5   4     3209.78     3104.32     89.55 o 
  10   5   4     1525.78     1656.17     59.12 o 
  11   5   4       79.21       93.23     38.25 o 
  12   5   4     2080.14     2085.43     92.53 o 
  13   5   4     1464.02     1335.97     76.66 o 
  14   5   4       24.94        2.85     43.76 o 
  15   5   4       75.61       67.08     46.30 o 
  16   5   4      583.55      554.18     81.97 o 
  17   5   4      267.00      301.43     57.15 o 
  18   5   4       28.57      -38.53     58.98 o 
   0   6   4     1067.98      993.34     57.49 o 
   1   6   4      826.36      929.23     40.16 o 
   2   6   4      405.91      361.20     32.66 o 
   3   6   4     2269.98     2226.91     54.35 o 
   4   6   4      432.03      409.99     32.92 o 
   5   6   4      541.09      471.07     38.81 o 
   6   6   4     2949.55     2930.77     89.09 o 
   7   6   4     1932.07     1865.44     71.26 o 
   8   6   4      487.30      533.12     55.51 o 
   9   6   4      149.87      148.02     32.44 o 
  10   6   4     2440.30     2342.55     71.35 o 
  11   6   4      931.11     1037.12     59.77 o 
  12   6   4     1574.39     1629.14     71.85 o 
  13   6   4     1154.43     1201.92     66.52 o 
  14   6   4      781.43      970.58     85.71 o 
  15   6   4      766.82      754.66     62.49 o 
  16   6   4     2126.19     2366.74     96.98 o 
  17   6   4     1161.81     1376.04    112.57 o 
   1   7   4     2231.76     2092.55     59.13 o 
   2   7   4     7265.82     6985.24    131.77 o 
   3   7   4     2132.08     2091.98     57.97 o 
   4   7   4      492.48      439.69     36.01 o 
   5   7   4     4226.34     4213.34     96.85 o 
   6   7   4     5606.33     5338.25    114.83 o 
   7   7   4      113.71       51.41     34.51 o 
   8   7   4     1465.42     1509.99     86.95 o 
   9   7   4     1869.56     1773.85     74.68 o 
  10   7   4     1852.52     1865.95     65.41 o 
  11   7   4      257.67      287.38     41.48 o 
  12   7   4     1695.68     1663.28     71.90 o 
  13   7   4      979.25      843.14     59.38 o 
  14   7   4      277.19      281.65     52.49 o 
  15   7   4        7.88       12.26     42.31 o 
  16   7   4      536.02      565.80     54.90 o 
  17   7   4       25.40       44.09     61.48 o 
   0   8   4       38.93       20.69     37.71 o 
   1   8   4        9.66       13.68     26.16 o 
   2   8   4       77.82       46.36     22.89 o 
   3   8   4       58.74        1.88     27.96 o 
   4   8   4       75.82       65.18     33.56 o 
   5   8   4       20.46       52.10     47.33 o 
   6   8   4      397.74      497.18     49.83 o 
   7   8   4       62.37       80.98     38.08 o 
   8   8   4     1086.75     1125.39     48.76 o 
   9   8   4      215.29      215.52     35.53 o 
  10   8   4       61.11       27.81     33.06 o 
  11   8   4        3.37       31.74     38.55 o 
  12   8   4     1000.07     1004.32     62.23 o 
  13   8   4      329.27      209.70     48.26 o 
  14   8   4       94.93      139.17     48.29 o 
  15   8   4      226.73      109.28     50.26 o 
  16   8   4      523.22      545.72     63.71 o 
  17   8   4      203.95      210.73     66.60 o 
   1   9   4       54.56       25.75     28.11 o 
   2   9   4      421.03      366.12     35.04 o 
   3   9   4        8.91       -4.78     31.09 o 
   4   9   4       64.46       76.85     34.32 o 
   5   9   4       10.90      -23.43     34.16 o 
   6   9   4      378.87      265.06     53.73 o 
   7   9   4       23.02      -14.44     41.17 o 
   8   9   4      238.84      190.77     47.11 o 
   9   9   4       22.73       18.27     35.71 o 
  10   9   4      935.04      883.72     48.41 o 
  11   9   4      333.33      360.61     41.53 o 
  12   9   4        4.63       25.49     36.19 o 
  13   9   4       14.89      -38.72     38.72 o 
  14   9   4     1019.45      932.02     74.64 o 
  15   9   4      253.93      222.79     54.20 o 
  16   9   4        6.91       61.27     59.97 o 
   0  10   4     4476.28     4238.86    126.48 o 
   1  10   4     1747.94     1512.40     53.40 o 
   2  10   4       30.22       76.23     35.19 o 
   3  10   4     2760.79     2886.61     82.50 o 
   4  10   4     2825.57     2897.11     82.19 o 
   5  10   4       16.71       59.51     36.67 o 
   6  10   4      279.33      352.98     48.24 o 
   7  10   4     2352.23     2369.15     89.29 o 
   8  10   4     1165.55     1210.46     69.30 o 
   9  10   4        8.89       35.88     38.38 o 
  10  10   4      841.72      969.05     56.57 o 
  11  10   4     1456.56     1287.08     62.98 o 
  12  10   4      135.71      165.62     45.18 o 
  13  10   4       21.29      -22.29     43.01 o 
  14  10   4      318.04      330.15     51.14 o 
  15  10   4      147.00      189.09     97.65 o 
   1  11   4      305.05      290.30     41.96 o 
   2  11   4      142.15      112.34     37.35 o 
   3  11   4      402.69      549.52     55.84 o 
   4  11   4      155.64      138.45     40.67 o 
   5  11   4     1162.39     1110.62     58.66 o 
   6  11   4        6.46       10.61     36.61 o 
   7  11   4        0.56      -11.79     43.07 o 
   8  11   4     2414.15     2378.30     91.26 o 
   9  11   4      911.42     1031.70     69.38 o 
  10  11   4      854.71      902.57     65.21 o 
  11  11   4      488.27      365.79     47.29 o 
  12  11   4     1191.52     1250.91     83.68 o 
  13  11   4      441.82      400.01     51.92 o 
  14  11   4     1364.09     1382.99     78.28 o 
  15  11   4      932.28      935.50     83.03 o 
   0  12   4     6555.37     6602.68    208.91 o 
   1  12   4     1295.04     1085.20     56.22 o 
   2  12   4      504.11      672.20     51.11 o 
   3  12   4     1634.44     1954.43     78.52 o 
   4  12   4     5949.93     6209.72    133.90 o 
   5  12   4       81.38       54.31     41.42 o 
   6  12   4     2296.52     2409.21     81.84 o 
   7  12   4     1481.30     1621.96     79.36 o 
   8  12   4     3152.50     3201.16    108.16 o 
   9  12   4        0.99       62.56     42.27 o 
  10  12   4     1574.71     1594.35     68.23 o 
  11  12   4     1149.40     1098.91     62.64 o 
  12  12   4      280.06      293.94     49.04 o 
  13  12   4       42.00       39.99     46.11 o 
  14  12   4      604.88      663.99     78.30 o 
   1  13   4       61.49       51.69     41.18 o 
   2  13   4      135.40      188.93     43.33 o 
   3  13   4       96.60      130.08     42.56 o 
   4  13   4        5.41      -39.86     39.86 o 
   5  13   4     1236.88     1100.90     63.23 o 
   6  13   4        2.96       -6.89     40.81 o 
   7  13   4       96.83      131.66     52.31 o 
   8  13   4      932.05     1070.57     84.69 o 
   9  13   4      328.91      369.97     54.27 o 
  10  13   4      359.71      399.40     50.94 o 
  11  13   4       50.37      -12.45     42.26 o 
  12  13   4      380.63      485.87     55.40 o 
  13  13   4      137.93      110.63     51.82 o 
   0  14   4     2287.93     2116.76    251.20 o 
   1  14   4      622.02      548.33     65.81 o 
   2  14   4       72.42       12.88     46.03 o 
   3  14   4       13.27        9.75     42.42 o 
   4  14   4     1300.30     1236.76     75.58 o 
   5  14   4      807.15      873.56     61.78 o 
   6  14   4       22.04       99.67     46.74 o 
   7  14   4        7.94      -17.23     45.45 o 
   8  14   4      321.82      380.06     60.62 o 
   9  14   4      448.45      456.29     57.57 o 
  10  14   4       63.81       82.24     45.90 o 
  11  14   4      139.92      138.91     49.30 o 
  12  14   4      204.36      154.09     69.15 o 
   1  15   4      828.77      814.98     69.79 o 
   2  15   4     1609.22     1685.42     83.63 o 
   3  15   4      500.96      416.66     54.39 o 
   4  15   4       82.45       77.90     47.57 o 
   5  15   4       61.71       64.98     49.48 o 
   6  15   4       86.27       48.11     50.58 o 
   7  15   4      623.04      762.32     70.21 o 
   8  15   4       33.28      102.75     58.93 o 
   9  15   4      373.29      337.98     57.77 o 
  10  15   4       89.57      139.04     55.27 o 
  11  15   4        0.57      -19.30     47.50 o 
   0  16   4       42.17       83.45     78.58 o 
   1  16   4       86.69      172.23     59.80 o 
   2  16   4       25.52       -1.55     45.44 o 
   3  16   4      897.31      770.80     75.92 o 
   4  16   4       17.88      -17.56     48.09 o 
   5  16   4       54.90       92.69     70.54 o 
   6  16   4      210.41      152.45     52.91 o 
   7  16   4      778.46      850.34     69.22 o 
   8  16   4      344.21      315.59     67.73 o 
   9  16   4      267.62      251.57     59.23 o 
  10  16   4      392.14      188.91     67.75 o 
   1  17   4      830.55      863.18     75.88 o 
   2  17   4     3240.28     3392.07    187.31 o 
   3  17   4      378.48      495.66     61.97 o 
   4  17   4     1061.64     1077.00     74.62 o 
   5  17   4      507.56      577.63     65.02 o 
   6  17   4     1448.02     1528.45     84.23 o 
   7  17   4      128.94      191.47     59.38 o 
   8  17   4      503.08      504.81     72.79 o 
   0  18   4        5.50       80.55     90.33 o 
   1  18   4       33.32       63.51     60.60 o 
   2  18   4       60.67       -0.12     60.98 o 
   3  18   4      184.42      -22.48     60.91 o 
   4  18   4        2.00      118.23     64.53 o 
   5  18   4       18.08       -3.38     55.26 o 
   6  18   4      406.54      428.09     66.77 o 
   1   0   5     1832.53     1702.22    136.67 o 
   2   0   5      746.14      792.77     78.40 o 
   3   0   5     1612.22     1639.92     97.69 o 
   4   0   5     1136.16     1231.90     88.30 o 
   5   0   5       42.05       89.28     47.47 o 
   6   0   5      454.31      407.42     72.16 o 
   7   0   5      401.33      568.55     82.99 o 
   8   0   5     2553.64     2942.73    149.47 o 
   9   0   5      128.90       96.25     93.79 o 
  10   0   5       72.06       73.48     75.05 o 
  11   0   5       16.79       18.79     72.01 o 
  12   0   5     2584.18     2795.93    260.24 o 
  13   0   5       53.89       47.12     82.73 o 
  14   0   5      114.69      157.47     93.06 o 
  15   0   5      126.52      120.82     89.30 o 
   0   1   5    13512.24    13909.76    363.54 o 
   1   1   5     2256.96     2147.74     70.25 o 
   2   1   5     1606.73     1556.55     66.53 o 
   3   1   5     2762.98     2949.51     91.76 o 
   4   1   5     4542.73     4602.87    106.48 o 
   5   1   5      791.84      813.26     46.42 o 
   6   1   5     1336.42     1373.54     76.56 o 
   7   1   5      161.55      181.40     48.62 o 
   8   1   5     1159.22     1060.59     70.39 o 
   9   1   5      935.20     1071.63     71.57 o 
  10   1   5     1849.47     1757.67     86.16 o 
  11   1   5      408.02      403.76     61.33 o 
  12   1   5        0.52      119.64     61.33 o 
  13   1   5      239.05      335.63    101.09 o 
  14   1   5     1364.58     1400.36    117.83 o 
  15   1   5      902.44      798.28     76.93 o 
   1   2   5      362.64      360.44     46.46 o 
   2   2   5     1005.23      917.06     86.57 o 
   3   2   5        7.15      -35.83     35.83 o 
   4   2   5      563.88      522.21     44.84 o 
   5   2   5      712.38      786.54     83.74 o 
   6   2   5      542.38      467.24     64.21 o 
   7   2   5      251.03      305.06     44.12 o 
   8   2   5      794.00      856.08     65.50 o 
   9   2   5      145.23      114.40     50.00 o 
  10   2   5       25.58       82.08     49.94 o 
  11   2   5      113.01       76.32     54.17 o 
  12   2   5      646.35      609.01     68.55 o 
  13   2   5        6.78       -0.12     57.47 o 
  14   2   5       31.77       92.73     54.04 o 
  15   2   5       58.21        1.76     54.59 o 
   0   3   5        5.05      -38.40     52.41 o 
   1   3   5      146.11      100.32     40.42 o 
   2   3   5       38.05       52.55     33.12 o 
   3   3   5     1206.96     1281.52     57.86 o 
   4   3   5       22.85       73.22     32.21 o 
   5   3   5       78.31       16.75     40.68 o 
   6   3   5      169.62      114.06     39.81 o 
   7   3   5      202.53      253.59     44.06 o 
   8   3   5       37.95       93.34     47.35 o 
   9   3   5      924.53      970.17     70.86 o 
  10   3   5      111.50      116.62     52.27 o 
  11   3   5       83.11      100.43     54.48 o 
  12   3   5      204.74      260.50     69.67 o 
  13   3   5      344.50      517.69     95.74 o 
  14   3   5        7.54        0.18     57.17 o 
  15   3   5      133.65      175.80     67.43 o 
   1   4   5      724.61      695.42     48.35 o 
   2   4   5     2248.72     2184.16     79.78 o 
   3   4   5      775.03      681.32     43.41 o 
   4   4   5      368.32      464.75     43.99 o 
   5   4   5      763.78      800.11     59.06 o 
   6   4   5     1609.52     1466.57     64.52 o 
   7   4   5     1093.97     1083.22     60.56 o 
   8   4   5     1203.90     1298.64     64.92 o 
   9   4   5      806.58      788.16     65.07 o 
  10   4   5      755.78      810.32     69.52 o 
  11   4   5      333.13      394.86     87.88 o 
  12   4   5     1451.10     1661.64     91.35 o 
  13   4   5      884.27     1126.22     73.90 o 
  14   4   5       10.39       32.47     52.77 o 
   0   5   5     4525.85     4372.74    165.54 o 
   1   5   5       43.24       63.71     36.17 o 
   2   5   5      208.78      268.63     40.02 o 
   3   5   5      150.19      161.09     51.52 o 
   4   5   5     1745.83     1727.99     89.40 o 
   5   5   5       34.05       52.83     37.55 o 
   6   5   5     1109.52     1164.07     66.94 o 
   7   5   5        9.39       36.16     40.13 o 
   8   5   5      260.49      277.74     45.88 o 
   9   5   5       87.02      137.98     56.30 o 
  10   5   5     1762.54     1811.29    156.22 o 
  11   5   5       86.99       83.06     55.05 o 
  12   5   5      348.44      498.32     66.51 o 
  13   5   5       66.28       93.75     53.57 o 
  14   5   5      290.83      323.89     60.19 o 
   1   6   5      433.76      532.98     45.17 o 
   2   6   5     5169.26     5374.67    118.49 o 
   3   6   5      740.09      760.54     58.02 o 
   4   6   5     1417.89     1512.83     72.14 o 
   5   6   5      956.13      874.28     61.97 o 
   6   6   5     2572.86     2795.99     97.73 o 
   7   6   5     1383.07     1471.23     73.87 o 
   8   6   5     2882.38     2774.03     89.85 o 
   9   6   5     1412.00     1167.14     77.80 o 
  10   6   5      812.77      813.48     91.32 o 
  11   6   5      730.62      972.30     75.11 o 
  12   6   5     2653.32     3037.68    115.62 o 
  13   6   5     1295.68     1199.24     77.11 o 
  14   6   5       18.78       44.81     47.21 o 
   0   7   5     2377.45     2192.92     93.94 o 
   1   7   5      131.52      227.70     40.25 o 
   2   7   5      199.13      253.82     53.31 o 
   3   7   5      297.33      283.57     48.45 o 
   4   7   5      496.71      555.81     68.78 o 
   5   7   5      601.43      628.80     58.50 o 
   6   7   5      455.36      485.70     63.16 o 
   7   7   5      278.54      268.14     50.79 o 
   8   7   5      247.69      277.44     48.16 o 
   9   7   5      514.21      595.25     76.64 o 
  10   7   5     1590.93     1568.43     83.90 o 
  11   7   5       52.02       80.75     55.66 o 
  12   7   5      134.95      111.88     58.79 o 
  13   7   5      123.30       55.86     51.96 o 
   1   8   5      131.89      110.55     39.55 o 
   2   8   5     1106.26     1159.34     72.30 o 
   3   8   5      473.82      477.14     54.24 o 
   4   8   5      289.02      270.69     64.43 o 
   5   8   5      324.90      334.65     69.20 o 
   6   8   5      505.98      451.48     55.92 o 
   7   8   5     1166.90     1202.07     74.77 o 
   8   8   5      414.28      352.47     51.17 o 
   9   8   5      233.13      194.29     49.50 o 
  10   8   5      300.70      280.62     81.04 o 
  11   8   5      614.83      580.46     69.35 o 
  12   8   5      270.94      205.81     61.69 o 
  13   8   5      251.92      214.89     65.60 o 
   0   9   5       15.82       26.93     49.23 o 
   1   9   5       49.77      -34.69     44.32 o 
   2   9   5        0.79      -42.62     42.62 o 
   3   9   5      274.58      277.46     50.57 o 
   4   9   5      297.77      223.81     51.56 o 
   5   9   5      565.03      561.82     60.31 o 
   6   9   5      304.85      251.39     53.86 o 
   7   9   5      869.37      802.84     66.91 o 
   8   9   5       21.41        3.83     43.28 o 
   9   9   5      381.39      323.60     54.22 o 
  10   9   5      186.82      122.59     53.31 o 
  11   9   5      349.04      302.06     65.07 o 
  12   9   5        1.07       13.63     55.68 o 
   1  10   5       12.52       25.90     42.15 o 
   2  10   5     1495.44     1604.82     78.92 o 
   3  10   5        9.45      -42.54     47.80 o 
   4  10   5      481.06      536.00     60.59 o 
   5  10   5      201.94      111.92     52.24 o 
   6  10   5      377.58      340.06     56.52 o 
   7  10   5      160.79      137.89     53.39 o 
   8  10   5      823.89      850.50     62.59 o 
   9  10   5       46.44       39.68     48.64 o 
  10  10   5       29.09       54.92     51.14 o 
  11  10   5      321.86      333.35     69.70 o 
   0  11   5     2125.29     2370.48    133.14 o 
   1  11   5      489.85      516.77     53.38 o 
   2  11   5       83.62       56.10     49.82 o 
   3  11   5      407.83      370.79     57.01 o 
   4  11   5     2704.49     2638.72     99.42 o 
   5  11   5     1094.42      922.12    101.87 o 
   6  11   5      880.66     1032.66     72.34 o 
   7  11   5      940.64      835.03     70.10 o 
   8  11   5     1344.62     1462.72    128.57 o 
   9  11   5      289.46      254.29     56.66 o 
  10  11   5     1773.49     1994.27     88.10 o 
   1  12   5      261.47      249.54     57.69 o 
   2  12   5     1159.07     1108.98     75.41 o 
   3  12   5      192.07      195.46     56.08 o 
   4  12   5      443.04      461.19     64.09 o 
   5  12   5       76.11       64.19     56.94 o 
   6  12   5      283.78      329.43     60.51 o 
   7  12   5        0.15      -48.64     54.35 o 
   8  12   5      672.39      761.38     73.81 o 
   9  12   5        1.20        0.59     49.77 o 
   0  13   5     1819.68     2175.11    441.69 o 
   1  13   5      268.97      275.43     61.45 o 
   2  13   5       55.51      -51.71     51.71 o 
   3  13   5      218.02      220.55     59.51 o 
   4  13   5     1488.83     1436.15     84.72 o 
   5  13   5      648.54      611.94     70.63 o 
   6  13   5      285.50      382.42     67.57 o 
   7  13   5      368.87      505.31     70.99 o 
   8  13   5      706.79      633.03     73.22 o 
   1  14   5      536.38      615.77     80.89 o 
   2  14   5       23.10       28.49     57.98 o 
   3  14   5      176.93      191.52     61.02 o 
   4  14   5       20.94       36.05     59.32 o 
   5  14   5      740.19      746.79     76.18 o 
   6  14   5       11.00        0.97     62.44 o 
   0  15   5       11.55       14.74     89.06 o 
   1  15   5      102.15      104.53     64.31 o 
   2  15   5       18.41      -19.98     60.69 o 
   3  15   5      106.75       49.98     71.68 o 
   4  15   5        9.16       10.51     60.57 o 
   0   0   6     3095.53     2819.05    197.84 o 
   1   0   6      380.95      217.36     66.09 o 
   2   0   6      159.12      117.01     64.06 o 
   3   0   6       31.58       45.82     70.17 o 
   4   0   6     2043.69     1918.54    124.91 o 
   5   0   6      393.95      253.47     82.23 o 
   6   0   6       85.33      140.85     78.79 o 
   7   0   6        8.27        7.47     76.27 o 
   8   0   6      271.02      191.51     89.11 o 
   9   0   6      690.32      621.00    104.04 o 
   1   1   6      439.88      313.21     55.32 o 
   2   1   6     2353.35     2217.16    132.27 o 
   3   1   6     1395.36     1336.40     65.08 o 
   4   1   6     1058.53     1265.09     75.82 o 
   5   1   6     1599.93     1744.16    124.01 o 
   6   1   6     1317.81     1253.52     81.18 o 
   7   1   6        6.53      147.01     58.41 o 
   8   1   6     1017.38     1006.38     80.63 o 
   9   1   6      708.98      797.11    106.36 o 
   0   2   6      129.86        1.38     67.70 o 
   1   2   6       47.66       58.17     45.24 o 
   2   2   6        2.68      -44.09     44.09 o 
   3   2   6        1.10       55.66     48.48 o 
   4   2   6        2.90       13.94     46.47 o 
   5   2   6      114.85       71.97     47.12 o 
   6   2   6      150.21       33.66     55.95 o 
   7   2   6        5.69       -6.25     54.38 o 
   8   2   6       14.35       64.01     59.10 o 
   9   2   6      300.30      232.09     65.16 o 
   1   3   6        9.64      -39.81     46.66 o 
   2   3   6      265.17      292.90     66.55 o 
   3   3   6      458.70      418.05    109.22 o 
   4   3   6       27.11       85.31     58.15 o 
   5   3   6       72.73       68.08     51.74 o 
   6   3   6       38.67      -25.48     51.61 o 
   7   3   6      217.88       84.15     54.29 o 
   8   3   6       30.53      107.43     60.06 o 
   9   3   6      305.47      386.70     67.60 o 
   0   4   6     1112.48     1328.17    109.64 o 
   1   4   6      397.29      378.98     57.79 o 
   2   4   6       66.54       62.73     56.98 o 
   3   4   6      459.21      435.54     68.08 o 
   4   4   6     1109.10     1022.79     87.07 o 
   5   4   6      107.41      129.54     62.27 o 
   6   4   6       86.74       95.17     53.63 o 
   7   4   6      561.33      493.19     75.99 o 
   8   4   6      656.00      916.85     87.41 o 
   1   5   6        4.65       28.17     58.51 o 
   2   5   6      789.55      698.86     75.64 o 
   3   5   6      126.80      104.43     60.63 o 
   4   5   6      541.26      545.38     71.98 o 
   5   5   6       27.68       10.71     60.17 o 
   6   5   6      157.26      135.19     48.58 o 
   7   5   6      574.20      602.55     73.25 o 
   8   5   6     1637.83     1607.16     87.77 o 
   0   6   6     2795.06     2867.15    334.66 o 
   1   6   6      811.40      903.51     78.43 o 
   2   6   6       35.84       57.44     58.63 o 
   3   6   6     1319.47     1266.48     89.04 o 
   4   6   6     2890.70     2961.33    143.50 o 
   5   6   6       60.30       48.23     51.39 o 
   6   6   6      207.19      203.67     55.60 o 
   7   6   6     1111.27     1152.37     90.08 o 
   1   7   6      165.96      104.98     64.40 o 
   2   7   6      537.30      351.89     70.27 o 
   3   7   6       74.92       96.55     65.88 o 
   4   7   6      311.15      298.55     69.41 o 
   5   7   6       20.58        0.58     53.28 o 
   6   7   6      199.66      237.47     68.91 o 
   0   8   6      203.53       39.35    116.99 o 
   1   8   6      489.93      400.85     87.69 o 
   2   8   6        8.19      -25.36     66.89 o 
   3   8   6      630.65      655.45     79.96 o 
   4   8   6      451.64      387.18     75.28 o 
   5   8   6      103.04      143.34     59.74 o 
   1   9   6      381.86      346.45     89.17 o 
   2   9   6      568.28      659.30     81.30 o 
   3   9   6        7.94      123.48     65.53 o 
                                                 
